# Supplementary material for: Pan-cancer analysis of CHRDL1 expression and its mechanistic role in inhibiting EMT via the TGF-β pathway in lung adenocarcinoma
Source: Front Cell Dev Biol. 2025 Mar 31;13:1557761. doi: 10.3389/fcell.2025.1557761 (PMC11994622; doi:10.3389/fcell.2025.1557761)
Supplement: Supplementary file 1 [file DataSheet1.zip]

Archive with 16 entries (15 files):
- BJTC-658-6-Rode-11.4/
- BJTC-658-6-Rode-11.4/14_GSEA.R
- BJTC-658-6-Rode-11.4/19_IC50.R
- BJTC-658-6-Rode-11.4/CHRDL1_drug_corr.R
- BJTC-658-6-Rode-11.4/CHRDL1_ic_corr.R
- BJTC-658-6-Rode-11.4/CHRDL1_Step_immu_corr.R
- BJTC-658-6-Rode-11.4/clinical_chara.R
- BJTC-658-6-Rode-11.4/clin_ggalluvial.R
- BJTC-658-6-Rode-11.4/cor_MHC.R
- BJTC-658-6-Rode-11.4/LUAD_KMLUAD_KM.R
- BJTC-658-6-Rode-11.4/pancancer_exp.R
- BJTC-658-6-Rode-11.4/r.check_point.r
- BJTC-658-6-Rode-11.4/r.drug.R
- BJTC-658-6-Rode-11.4/r.ForestPlot.R
- BJTC-658-6-Rode-11.4/Timer.R
- BJTC-658-6-Rode-11.4/T_cell_inflamed_score.R
