# Supplementary material for: Pan-cancer analysis of CHRDL1 expression and its mechanistic role in inhibiting EMT via the TGF-β pathway in lung adenocarcinoma
Source: Front Cell Dev Biol. 2025 Mar 31;13:1557761. doi: 10.3389/fcell.2025.1557761 (PMC11994622; doi:10.3389/fcell.2025.1557761)
Supplement: Supplementary file 1 [file DataSheet1.zip › BJTC-658-6-Rode-11.4/14_GSEA.R]

save_plot<-function (p, filename, style, width = 8, height = 6) 
{
  if (style == "g") {
    ggsave(filename = paste0(filename, ".pdf"), p, width = width, 
           height = height)
    ggsave(filename = paste0(filename, ".png"), p, width = width, 
           height = height, dpi = 300)
  }
  else {
    pdf(file = paste0(filename, ".pdf"), width = width, family='Times',
        height = height)
    print(p, newpage = F)
    dev.off()
    png(filename = paste0(filename, ".png"), width = width, family='Times',
        height = height, units = "in", res = 300)
    print(p, newpage = F)
    dev.off()
  }
}
#主题----------
mytheme <- theme(axis.title = element_text(size = 15,face = "bold"),
                 # axis.line = element_line(linewidth = 1.5),
                 # axis.ticks.length = unit(0.15,"cm"),
                 # axis.ticks = element_line(linewidth = 1.5),
                 axis.text = element_text(size = 15,face = "bold",colour = "black"),
                 text = element_text(size = 15,colour = "black",face = "bold"))
##GSEA--------------
setwd("/data/nas3/mating/workspace/07_BJTC-658-6/")
if (! dir.exists("./09.GSEA")){dir.create("./09.GSEA")}

library(tidyverse)
library(stringr)
library(dplyr)
library(lance)
library(limma)
library(patchwork)
library(ggrepel)
library(ggthemes)
library(ggplot2)
library(ComplexHeatmap)
library(clusterProfiler)


# 读入文件，整理数据
exp<-fread("00_rawdata/tcga_RSEM_gene_fpkm_pross.gz")
exp<-exp[,-1]

class(exp$`TCGA-DD-AAVZ-01`)


exp <- exp %>%
  mutate(rowMean = rowMeans(exp[,c(2:10536)])) %>% #只计算有TCGA的平均值,mutate函
  arrange(desc(rowMean)) %>% #按照平均值从大到小排序
  distinct(gene,.keep_all = T) %>% #留下第一个symbol,.keep_a1l表示去重后返回数据框的所
  dplyr::select(-rowMean) %>% #反向选择去除rowMean这一列
  tibble::column_to_rownames(colnames(.)[1]) #把第一列symbol变成行名并删除,column_to_rowna

dim(exp)
class(exp)
save(exp,gene,file = "09.GSEA/GSEA_Rdata")
library(future.apply)
library(enrichplot)
library(clusterProfiler)
library(GSVA)
options(future.globals.maxSize = 8e9) # 设置为8 GiB

batch_cor <- function(gene){
  y <- as.numeric(exp[gene,])
  rownames <- rownames(exp)
  do.call(rbind,future_lapply(rownames, function(x){
    dd  <- cor.test(as.numeric(exp[x,]),y,type="spearman")
    data.frame(gene=gene,mRNAs=x,cor=dd$estimate,p.value=dd$p.value )
  }))
}
GOgmt<-read.gmt("09.GSEA/c5.go.v2024.1.Hs.symbols.gmt")
innG <- "CHRDL1"
path <- paste0("09.GSEA/",i)
dir.create(path)
dd <- batch_cor(i)
for(i in innG){
  gene <- dd$mRNAs
  gene = bitr(gene, fromType="SYMBOL", toType="ENTREZID", OrgDb="org.Hs.eg.db")
  
  gene_df <- data.frame(cor=dd$cor,SYMBOL = dd$mRNAs)
  gene <- dplyr::distinct(gene,SYMBOL,.keep_all=TRUE)
  geneList <- gene_df$cor
  names(geneList)=gene_df$SYMBOL
  geneList=sort(geneList,decreasing = T)
  GO <-GSEA(geneList,TERM2GENE = GOgmt)
  p<-gseaplot2(GO,1:5,color="red",pvalue_table = T)+mytheme
  p
  
  ids <- GO@result$ID[1:5]
  
  p <- gseaplot2(GO,geneSetID = 1:5)
  
  p[[1]] <- p[[1]]+scale_color_viridis_d(labels=ids)+
    geom_hline(yintercept = 0,color="grey75", linewidth=0.8,linetype=2)
  p[[2]] <- p[[2]]+scale_color_viridis_d()
  p[[3]] <- p[[3]]+geom_hline(yintercept = 0,color="steelblue", linewidth=0.5,linetype=2)
  p
  save_plot(p,filename = paste0(path,"_GO_GSEAplot"),style = "x",width = 10)
  result <- GO@result %>% filter(p.adjust < 0.05)
  fwrite(result,file = paste0(path,"GSEA_result_GO.csv"))
  message(i)
}
getwd()
