# Supplementary material for: Pan-cancer analysis of CHRDL1 expression and its mechanistic role in inhibiting EMT via the TGF-β pathway in lung adenocarcinoma
Source: Front Cell Dev Biol. 2025 Mar 31;13:1557761. doi: 10.3389/fcell.2025.1557761 (PMC11994622; doi:10.3389/fcell.2025.1557761)
Supplement: Supplementary file 1 [file DataSheet1.zip › BJTC-658-6-Rode-11.4/19_IC50.R]

save_plot<-function (p, filename, style, width = 8, height = 6) 
{
  if (style == "g") {
    ggsave(filename = paste0(filename, ".pdf"), p, width = width, 
           height = height)
    ggsave(filename = paste0(filename, ".png"), p, width = width, 
           height = height, dpi = 300)
  }
  else {
    pdf(file = paste0(filename, ".pdf"), width = width, family='Times',
        height = height)
    print(p, newpage = F)
    dev.off()
    png(filename = paste0(filename, ".png"), width = width, family='Times',
        height = height, units = "in", res = 300)
    print(p, newpage = F)
    dev.off()
  }
}
setwd("/data/nas3/mating/workspace/07_BJTC-658-6/")
if (! dir.exists("./19.Drug_sensitivity")){dir.create("./19.Drug_sensitivity")}

library(oncoPredict)
library(data.table)
library(gtools)
library(reshape2)
library(ggpubr)
library(ggsci)
library(BiocParallel)
library(tidyverse)
# library(lance)
library(oncoPredict)
library(ggplot2)


TCGA_exp <- read.csv('/data/nas3/mating/workspace/06.YQGY-20416-6/00.raw/TCGA_LUAD_train_tumor_fpkm.csv',row.names = 1,check.names = F) #行为基因，列为样本
TCGA_exp<-t(TCGA_exp)
gene<-"CHRDL1"
CHR<-TCGA_exp[gene,] %>% as.data.frame  
colnames(CHR)<-"CHRDL1"

# 药物IC50高低风险组wilcox检验-----------------------------------------------------


IC50_res <- read.csv('/data/nas3/mating/workspace/06.YQGY-20416-6/16.Drug_sensitivity/LUAD_DrugPredictions.csv', row.names = 1)


identical(rownames(CHR),rownames(IC50_res))
dat1<-t(CHR)
dat2<-t(IC50_res)
dat <- rbind(dat1,dat2)
dat <- t(dat) %>% as.data.frame()
cor_res <- round(cor(dat, method = 'spearman'), 3)
cor_res1<-cor_res[-1,]
cor_res1<-cor_res1[,-c(2:199)] %>% as.data.frame()
cor_res1<-cor_res1 %>% as.data.frame() %>% filter(abs(cor_res1$.)>0.3)
colnames(cor_res1)<-"CHRDL1"
library(ggcorrplot)
p1 <- ggcorrplot(cor_res1, 
                 hc.order=FALSE, 
                 outline.color="white",
                 #method =  "circle",
                 lab = FALSE,
                 lab_col = "black",
                 type="full",
                 colors = c("#6495ED", "white", "#F8766D"))+  
  theme(
    axis.title = element_blank(),
    axis.text.x = element_text(size = 8, color='black', family = "Times", angle = 45, vjust = 1, hjust = 1),
    axis.text.y = element_text(size = 8, color='black', family = "Times"),
    legend.text = element_text(size = 10, family = "Times"),
    legend.title = element_text(size = 12, family = "Times"),
    legend.position = "right",
    text = element_text(family = "Times"),
    panel.grid.major = element_blank(), 
    panel.grid.minor = element_blank()
  )
p1
save_plot(p1,"19.Drug_sensitivity/CHRDL1_IC50_cor.pdf",width=14,height = 4,style = "x")
