# Supplementary material for: Pan-cancer analysis of CHRDL1 expression and its mechanistic role in inhibiting EMT via the TGF-β pathway in lung adenocarcinoma
Source: Front Cell Dev Biol. 2025 Mar 31;13:1557761. doi: 10.3389/fcell.2025.1557761 (PMC11994622; doi:10.3389/fcell.2025.1557761)
Supplement: Supplementary file 1 [file DataSheet1.zip › BJTC-658-6-Rode-11.4/CHRDL1_drug_corr.R]

setwd("/data/nas3/mating/workspace/07_BJTC-658-6/")

setwd("18_Drug/")
save_plot<-function (p, filename, style, width = 8, height = 6) 
{
  if (style == "g") {
    ggsave(filename = paste0(filename, ".pdf"), p, width = width, 
           height = height)
    ggsave(filename = paste0(filename, ".png"), p, width = width, 
           height = height, dpi = 300)
  }
  else {
    pdf(file = paste0(filename, ".pdf"), width = width, family='Times',
        height = height)
    print(p, newpage = F)
    dev.off()
    png(filename = paste0(filename, ".png"), width = width, family='Times',
        height = height, units = "in", res = 300)
    print(p, newpage = F)
    dev.off()
  }
}
library(tidyverse)
library(clusterProfiler)
library(GSVA) 
library(GSEABase)
library(pheatmap)
library(limma)
library(BiocParallel)
drug<-fread("Drug_gene.csv")
train_data <- read.csv('../00_rawdata/data_fpkm.csv', row.names = 1)
colnames(train_data) <- gsub('.', '-', colnames(train_data), fixed = TRUE)
df<-type.convert(train_data)

drug_data<-df[drug$gene,]
drug_data<-drug_data[c(1,3,4,8),]

inn<-"CHRDL1"
CHR<-df[inn,]

imm<-intersect(colnames(drug_data),colnames(CHR))
dat1<-drug_data[,imm] %>% as.data.frame()
dat2<-CHR[,imm]
dat <- rbind(dat1,dat2)
dat <- t(dat) %>% as.data.frame()
cor_res <- round(cor(dat, method = 'spearman'), 3)

p.mat <- ggcorrplot::cor_pmat(dat)

library(corrplot)
library(RColorBrewer)
library(ggcorrplot)
library(ggplot2)
library(ggpubr)
library(ggExtra)
col1 = colorRampPalette(colors =c("#6a73cf","gray","#e1abbc"),space="Lab") # space参数选择使用RGB或者CIE Lab颜色空间

pdf(file = "01.cor_heatmap.pdf",width = 8,height = 8,family="Times")
corrplot(corr = cor_res, 
         p.mat = p.mat,
         method = "pie",
         type = "upper", 
         tl.pos = "lt", tl.cex = 1, tl.col = "black", tl.srt = 45, tl.offset=0.5,
         insig = "label_sig", sig.level = c(.001, .01, .05), pch.cex = 1, 
         col = col1(20)) # 用*作为显著性标签，sig.level参数表示0.05用*表示。0.01用**。0.001用***。pch.cex = 0.8,用于设置显著性标签的字符大小。
corrplot(corr = cor_res, 
         type="lower", 
         add=TRUE,
         method="number", 
         tl.pos = "n", 
         cl.pos = "n",
         diag=FALSE,
         number.cex = 0.8,
         col = col1(20))
dev.off()

png(file = "01.cor_heatmap.png",width = 8,height = 8,family="Times",units = 'in', res = 600)
corrplot(corr = cor_res, 
         p.mat = p.mat,
         method = "pie",
         type = "upper", 
         tl.pos = "lt", tl.cex = 1, tl.col = "black", tl.srt = 45, tl.offset=0.5,
         insig = "label_sig", sig.level = c(.001, .01, .05), pch.cex = 1, 
         col = col1(20)) # 用*作为显著性标签，sig.level参数表示0.05用*表示。0.01用**。0.001用***。pch.cex = 0.8,用于设置显著性标签的字符大小。
corrplot(corr = cor_res, 
         type="lower", 
         add=TRUE,
         method="number", 
         tl.pos = "n", 
         cl.pos = "n",
         diag=FALSE,
         number.cex = 0.8,
         col = col1(20))
dev.off()
