# Supplementary material for: Pan-cancer analysis of CHRDL1 expression and its mechanistic role in inhibiting EMT via the TGF-β pathway in lung adenocarcinoma
Source: Front Cell Dev Biol. 2025 Mar 31;13:1557761. doi: 10.3389/fcell.2025.1557761 (PMC11994622; doi:10.3389/fcell.2025.1557761)
Supplement: Supplementary file 1 [file DataSheet1.zip › BJTC-658-6-Rode-11.4/CHRDL1_Step_immu_corr.R]

save_plot<-function (p, filename, style, width = 8, height = 6) 
{
  if (style == "g") {
    ggsave(filename = paste0(filename, ".pdf"), p, width = width, 
           height = height)
    ggsave(filename = paste0(filename, ".png"), p, width = width, 
           height = height, dpi = 300)
  }
  else {
    pdf(file = paste0(filename, ".pdf"), width = width, family='Times',
        height = height)
    print(p, newpage = F)
    dev.off()
    png(filename = paste0(filename, ".png"), width = width, family='Times',
        height = height, units = "in", res = 300)
    print(p, newpage = F)
    dev.off()
  }
}
setwd("/data/nas3/mating/workspace/07_BJTC-658-6/")
if (! dir.exists("./13_GSVA_corr")){dir.create("./13_GSVA_corr")}
setwd("13_GSVA_corr/")
library(tidyverse)
library(clusterProfiler)
library(GSVA) 
library(GSEABase)
library(pheatmap)
library(limma)
library(BiocParallel)

train_data <- read.csv('../00_rawdata/data_fpkm.csv', row.names = 1)
colnames(train_data) <- gsub('.', '-', colnames(train_data), fixed = TRUE)
df<-type.convert(train_data)
GOgmt<-read.csv("Step1-7.csv",header = T)
unique(GOgmt$term)
colnames(GOgmt)
i=unique(GOgmt$term)[1]
gmt<- list()
for(i in unique(GOgmt$term) ){
  tmp<- GOgmt %>% filter(term == i)
  gmt[[i]] <- as.vector(tmp$gene)
  
}
#inn<-intersect(rownames(df),GOgmt$gene)
gsva_re<-gsva(as.matrix(df),gmt,verbose=TRUE,kcdf="Gaussian", parallel.sz = parallel::detectCores())
write.csv(gsva_re,"gsva_Step_matrix.csv")
#计算相关性
gsva_re<-fread("gsva_Step_matrix.csv") %>% column_to_rownames("V1")
inn<-"CHRDL1"
CHR<-df[inn,]
imm<-intersect(colnames(gsva_re),colnames(CHR))
dat1<-gsva_re[,imm] %>% as.data.frame()
dat2<-CHR[,imm]
 dat <- rbind(dat1,dat2)
# dat <- t(dat) %>% as.data.frame()
# cor_res <- round(cor(dat, method = 'spearman'), 3)
# write.csv(cor_res,"gsva_Step_corr.csv")
# #免疫治疗通路评分
# #获取免疫通路基因
# library(KEGGREST)
# 
# library(EnrichmentBrowser)#这个包里面的一些函数会调用KEGGREST里面的函数
# 
# 
# 
# hsapathway <- downloadPathways("hsa")#只有在第一次运行这句代码时，耗时较长
# 
# 
# hsa<-getGenesets(org="hsa",db="kegg",gene.id.type="SYMBOL",cache=TRUE,return.type="list")##只有在第一次运行这句代码时，耗时较长
# 
# writeGMT(hsa,gmt.file="20230205_kegg_hsa.gmt")
#计算相关性
 library(ggplot2)
 library(ggcor)
 library(ggplot2)
 library(data.table)
 library(GSVA)
#  immCHRDL1<- NULL
# for (i in rownames(dat)) {
#   
#   cr <- cor.test(as.numeric(dat[i,]),
#                  
#                  as.numeric(dat2),
#                  
#                  method = "spearman")
#   
#   immCHRDL1 <- rbind.data.frame( immCHRDL1,
#                                      
#                                      data.frame(gene = "CHRDL1",
#                                                 
#                                                 path = i,
#                                                 
#                                                 r = cr$estimate,
#                                                 
#                                                 p = cr$p.value,
#                                                 
#                                                 stringsAsFactors = F),
#                                      
#                                      stringsAsFactors = F)
#   
# }
 # 初始化 immCHRDL1 数据框
 immCHRDL1 <- data.frame(gene = character(),
                         path = character(),
                         r = numeric(),
                         p = numeric(),
                         stringsAsFactors = FALSE)
 
 # 循环遍历 dat 的行名
 for (i in rownames(dat)) {
   # 执行 Spearman 秩相关检验
   cr <- suppressWarnings(cor.test(as.numeric(dat[i, ]),
                                   as.numeric(dat2),
                                   method = "spearman"))
   
   # 将结果添加到 immCHRDL1 数据框中
   immCHRDL1 <- rbind.data.frame(immCHRDL1,
                                 data.frame(gene = "CHRDL1",
                                            path = i,
                                            r = cr$estimate,
                                            p = cr$p.value,
                                            stringsAsFactors = FALSE),
                                 stringsAsFactors = FALSE)
 }
 

 immCHRDL1$sign <- ifelse(immCHRDL1$r > 0,"pos","neg")
 
 immCHRDL1$absR <- abs(immCHRDL1$r)

 immCHRDL1$rSeg <- as.character(cut(immCHRDL1$absR,c(0,0.25,0.5,0.75,1),labels = c("0.25","0.50","0.75","1.00"),include.lowest = T))
 
 immCHRDL1$pSeg <- as.character(cut(immCHRDL1$p,c(0,0.001,0.01,0.05,1),labels = c("<0.001","<0.01","<0.05","ns"),include.lowest = T))
 
 immCHRDL1[nrow(immCHRDL1),"pSeg"] <- "Not Applicable"
 
 immCHRDL1$rSeg <- factor(immCHRDL1$rSeg, levels = c("0.25","0.50","0.75","1.00"))
 
 immCHRDL1$pSeg <- factor(immCHRDL1$pSeg, levels = c("<0.001","<0.01","<0.05","Not Applicable","ns"))
 
 immCHRDL1$sign <- factor(immCHRDL1$sign, levels = c("pos","neg"))

 p1 <- quickcor(t(dat),
      type = "lower",
      show.diag = TRUE) +
      geom_colour() +
      anno_link(data  = immCHRDL1,
                    mapping = aes(colour = pSeg, size = rSeg, linetype = sign),
                        spec.key = "gene",
                        env.key = "path",
                        diag.label = FALSE) +
      scale_size_manual(values = c(0.5, 1, 1.5, 2)) +
      scale_color_manual(values = c("#19A078","#DA6003","#7570B4","#E8288E","#65A818")) +
      scale_fill_gradient2(low = "#9483E1",mid = "white",high = "#E11953",midpoint=0) +
      remove_axis("x")
  ggsave(filename = "Step_CHRDL1_cor.pdf", width = 10,height = 8)
  ggsave(filename = "Step_CHRDL1_cor.png", width = 10,height = 8,dpi = 600)

#免疫治疗通路
KO<-fread("pathway_KO.csv")
all<-fread("hsa_kegg_pathway.txt",header = F) %>% column_to_rownames("V1")
colnames(all)<-c("pathway","gene")
id<-KO$KO
imm_KO<-all[id,]
imm_KO<-imm_KO[-19,]
fwrite(imm_KO,"imm_KO.csv",row.names = F)

#整理数据

train_data <- read.csv('../00_rawdata/data_fpkm.csv', row.names = 1)
colnames(train_data) <- gsub('.', '-', colnames(train_data), fixed = TRUE)
df<-type.convert(train_data)
GOgmt<-read.csv("immu_path.csv",header = T)
unique(GOgmt$term)
colnames(GOgmt)
i=unique(GOgmt$term)[1]
gmt<- list()
for(i in unique(GOgmt$term) ){
  tmp<- GOgmt %>% filter(term == i)
  gmt[[i]] <- as.vector(tmp$gene)
  
}
#inn<-intersect(rownames(df),GOgmt$gene)
gsva_re<-gsva(as.matrix(df),gmt,verbose=TRUE,kcdf="Gaussian", parallel.sz = parallel::detectCores())
write.csv(gsva_re,"gsva_immu_matrix.csv")
#计算相关性
gsva_re<-fread("gsva_immu_matrix.csv") %>% column_to_rownames("V1")
inn<-"CHRDL1"
CHR<-df[inn,]
imm<-intersect(colnames(gsva_re),colnames(CHR))
dat1<-gsva_re[,imm] %>% as.data.frame()
dat2<-CHR[,imm]
dat <- rbind(dat1,dat2)
# 初始化 immCHRDL1 数据框
immCHRDL1 <- data.frame(gene = character(),
                        path = character(),
                        r = numeric(),
                        p = numeric(),
                        stringsAsFactors = FALSE)

# 循环遍历 dat 的行名
for (i in rownames(dat)) {
  # 执行 Spearman 秩相关检验
  cr <- suppressWarnings(cor.test(as.numeric(dat[i, ]),
                                  as.numeric(dat2),
                                  method = "spearman"))
  
  # 将结果添加到 immCHRDL1 数据框中
  immCHRDL1 <- rbind.data.frame(immCHRDL1,
                                data.frame(gene = "CHRDL1",
                                           path = i,
                                           r = cr$estimate,
                                           p = cr$p.value,
                                           stringsAsFactors = FALSE),
                                stringsAsFactors = FALSE)
}
immCHRDL1$sign <- ifelse(immCHRDL1$r > 0,"pos","neg")
immCHRDL1$absR <- abs(immCHRDL1$r)
immCHRDL1$rSeg <- as.character(cut(immCHRDL1$absR,c(0,0.25,0.5,0.75,1),labels = c("0.25","0.50","0.75","1.00"),include.lowest = T))
immCHRDL1$pSeg <- as.character(cut(immCHRDL1$p,c(0,0.001,0.01,0.05,1),labels = c("<0.001","<0.01","<0.05","ns"),include.lowest = T))
immCHRDL1[nrow(immCHRDL1),"pSeg"] <- "Not Applicable"
immCHRDL1$rSeg <- factor(immCHRDL1$rSeg, levels = c("0.25","0.50","0.75","1.00"))
immCHRDL1$pSeg <- factor(immCHRDL1$pSeg, levels = c("<0.001","<0.01","<0.05","Not Applicable","ns"))
immCHRDL1$sign <- factor(immCHRDL1$sign, levels = c("pos","neg"))
p1 <- quickcor(t(dat),
               type = "upper",
               show.diag = TRUE) +
  geom_colour() +
  anno_link(data  = immCHRDL1,
            mapping = aes(colour = pSeg, size = rSeg, linetype = sign),
            spec.key = "gene",
            env.key = "path",
            diag.label = FALSE) +
  scale_size_manual(values = c(0.5, 1, 1.5, 2)) +
  scale_color_manual(values = c("#19A078","#DA6003","#7570B4","#E8288E","#65A818")) +
  scale_fill_gradient2(low = "#9483E1",mid = "white",high = "#E11953",midpoint=0) +
  remove_axis("x")
ggsave(filename = "imm_CHRDL1_cor.pdf", width = 10,height = 8)
ggsave(filename = "imm_CHRDL1_cor.png", width = 10,height = 8,dpi = 600)
