# Supplementary material for: Pan-cancer analysis of CHRDL1 expression and its mechanistic role in inhibiting EMT via the TGF-β pathway in lung adenocarcinoma
Source: Front Cell Dev Biol. 2025 Mar 31;13:1557761. doi: 10.3389/fcell.2025.1557761 (PMC11994622; doi:10.3389/fcell.2025.1557761)
Supplement: Supplementary file 1 [file DataSheet1.zip › BJTC-658-6-Rode-11.4/clinical_chara.R]

setwd("/data/nas3/liangjian/project/07_BJTC-658-6/")
dir.create("16_clin")
setwd("16_clin/")
library(GEOquery)
library(tidyverse)
library(clusterProfiler)
library(org.Hs.eg.db)
library(ggplot2)
library(ggpubr)
library(rstatix)
library(Biobase)
library(lance) 
exp<-fread("../00_rawdata/data_fpkm.csv") %>% column_to_rownames("V1")
colnames(exp)<-gsub("[.]","-",colnames(exp))
gene<-"CHRDL1"

CHR<-exp[gene,]
CHR1<-t(CHR) %>% as.data.frame() %>% rownames_to_column("Sample")
phenotype <- fread('../00_rawdata/TCGA-LUAD.GDC_phenotype.tsv.gz', header=T)%>% dplyr::select("submitter_id.samples","age_at_initial_pathologic_diagnosis","gender.demographic","pathologic_M","pathologic_N","pathologic_T","tumor_stage.diagnoses","years_smoked.exposures")
phenotype <- phenotype[phenotype$submitter_id.samples %in% CHR1$Sample, ] 

colnames(phenotype) <- c("Sample","Age","Gender","M_stage","N_stage","T_stage","Stage","Smoke")
phenotype$Age <- ifelse(phenotype$Age > 60, "Age > 60", "Age <= 60")
table(phenotype$Age)
table(phenotype$Gender)
table(phenotype$Stage)
phenotype$Stage<-gsub("a","",phenotype$Stage)
phenotype$Stage<-gsub("b","",phenotype$Stage)
phenotype$Stage<-gsub("stge","Stage",phenotype$Stage)
phenotype$Stage<-gsub("iv","IV",phenotype$Stage)
phenotype$Stage<-gsub("i","I",phenotype$Stage)
phenotype$Stage<-gsub("iii","III",phenotype$Stage)
phenotype<-phenotype %>% filter(Stage!= "not reported")

table(phenotype$T_stage)
phenotype$T_stage<-gsub("a","",phenotype$T_stage)
phenotype$T_stage<-gsub("b","",phenotype$T_stage)
phenotype<-phenotype %>% filter(T_stage!= "TX")

table(phenotype$N_stage)
phenotype<-phenotype %>% dplyr::filter(N_stage!="")
phenotype<-phenotype %>% dplyr::filter(N_stage!="NX")
phenotype<-phenotype %>% dplyr::filter(N_stage!="N3")

phenotype<-phenotype %>% filter(M_stage!="MX")
phenotype<-phenotype %>% filter(M_stage!="")
phenotype$M_stage<-gsub("a","",phenotype$M_stage)
phenotype$M_stage<-gsub("b","",phenotype$M_stage)
table(phenotype$M_stage)

table(phenotype$Smoke)
phenotype <- phenotype %>%
  mutate(Smoke = if_else(is.na(Smoke), "No", Smoke))
phenotype$Smoke <- ifelse(phenotype$Smoke == "No", "No", "Yes")


fwrite(phenotype,"phenotype_LUAD.csv") 
phenotype<-fread("phenotype_LUAD.csv") %>% column_to_rownames("Sample")
CHR1<-t(CHR) %>% as.data.frame()
inn<-intersect(rownames(phenotype),rownames(CHR1))

CHR1<-CHR1[inn,] %>% as.data.frame()
phenotype<-phenotype[inn,]
TT<-colnames(phenotype)
TT<-TT[-c(5:6)]

 gene_data<-CHR1
  colnames(gene_data)<-"gene"
  gene_data$Sample<-inn
  for(i in TT){
    phe<-phenotype[,i] %>% as.data.frame()
    colnames(phe)<-"phe"
    phe$Sample<-rownames(phenotype)
    phe<-phe %>% dplyr::filter(phe!="")
    data<-merge(gene_data,phe,by="Sample")
    stat.test <- data%>%
      wilcox_test(gene ~ phe)%>%
      adjust_pvalue(method = 'fdr')
    stat.test$p <- ifelse(stat.test$p < 0.001, "***",
                          ifelse(stat.test$p < 0.01, "**",
                                 ifelse(stat.test$p < 0.05, "*", 'ns')))
    write.csv(stat.test, paste0("Clinical_characte_",i,"_",".csv"))
    stat.test <- stat.test %>% 
      add_xy_position(x='phe', dodge = 1, step.increase = 0.5)
    nu<-data$phe %>% unique() %>% as.data.frame()
    
    if (nrow(nu) < 3) {
      p1 <- ggplot(data, aes(phe, gene))+
        geom_boxplot(aes(fill = phe))+
        #geom_jitter()+
        scale_fill_manual(values =c( "#D05862","#3694B6"))+
        stat_pvalue_manual(stat.test,
                           label = "p",
                           tip.length = 0.01,
                           size = 4,
                           hide.ns = F) +
        labs(title=paste0("Clinical character-",i), x=i, y = paste0("The expression of CHRDL1"),size=20)+
        theme_bw()+
        theme(plot.title = element_text(family = "Times",hjust =0.5,colour="black",face="bold",size=15),
              axis.text.x=element_text(family = "Times",angle=0,hjust=0.5,colour="black",face="bold",size=12), 
              axis.text.y=element_text(family = "Times",hjust=0.5,colour="black",face="bold",size=12), 
              axis.title.x=element_text(family = "Times",size=16,face="bold"),
              axis.title.y=element_text(family = "Times",size=16,face="bold"),
              legend.text=element_text(family = "Times",face = "bold", hjust = 0.5,colour="black", size=12),
              legend.title = element_text(family = "Times",face = "bold", size = 12),
              legend.position = "right",
              panel.grid.major = element_blank(),
              panel.grid.minor = element_blank())
      p1
      ggsave(filename = paste0("Clinical_characte_",i,'_bar.pdf') , p1, w=6, h=8)
      ggsave(filename = paste0("Clinical_characte_",i,'_bar.png'), p1, w=6, h=8, dpi = 600)
    }
    if (nrow(nu) > 2){
      p2 <- ggplot(data, aes(phe, gene))+
        geom_boxplot(aes(fill = phe))+
        #geom_jitter()+
        scale_fill_manual(values =c( "#D05862","#3694B6","#FFFFCB"))+
        stat_pvalue_manual(stat.test,
                           label = "p",
                           tip.length = 0.01,
                           size = 4,
                           hide.ns = F) +
        labs(title=paste0("Clinical character-",i), x=i, y = paste0("The expression of CHRDl1"),size=20)+
        theme_bw()+
        theme(plot.title = element_text(family = "Times",hjust =0.5,colour="black",face="bold",size=15),
              axis.text.x=element_text(family = "Times",angle=0,hjust=0.5,colour="black",face="bold",size=12), 
              axis.text.y=element_text(family = "Times",hjust=0.5,colour="black",face="bold",size=12), 
              axis.title.x=element_text(family = "Times",size=16,face="bold"),
              axis.title.y=element_text(family = "Times",size=16,face="bold"),
              legend.text=element_text(family = "Times",face = "bold", hjust = 0.5,colour="black", size=12),
              legend.title = element_text(family = "Times",face = "bold", size = 12),
              legend.position = "right",
              panel.grid.major = element_blank(),
              panel.grid.minor = element_blank())
      p2
      ggsave(filename = paste0("Clinical_characte_",i,'_bar.pdf') , p2, w=6, h=8)
      ggsave(filename = paste0("Clinical_characte_",i,'_bar.png'), p2, w=6, h=8, dpi = 600)}
    print(i)
  }
#Tstage和stage
  TT<-c("T_stage","Stage")
  i<-TT[1]
  for(i in TT){
    phe<-phenotype[,i] %>% as.data.frame()
    colnames(phe)<-"phe"
    phe$Sample<-rownames(phenotype)
    phe<-phe %>% dplyr::filter(phe!="")
    data<-merge(gene_data,phe,by="Sample")
    stat.test <- data%>%
      wilcox_test(gene ~ phe)%>%
      adjust_pvalue(method = 'fdr')
    stat.test$p <- ifelse(stat.test$p < 0.001, "***",
                          ifelse(stat.test$p < 0.01, "**",
                                 ifelse(stat.test$p < 0.05, "*", 'ns')))
    write.csv(stat.test, paste0("Clinical_characte_",i,"_",".csv"))
    stat.test <- stat.test %>% 
      add_xy_position(x='phe', dodge = 1, step.increase = 0.5)
    nu<-data$phe %>% unique() %>% as.data.frame()
      p2 <- ggplot(data, aes(phe, gene))+
        geom_boxplot(aes(fill = phe))+
        #geom_jitter()+
        scale_fill_manual(values =c( "#D05862","#3694B6","#FFFFCB","#e1abbc"))+
        stat_pvalue_manual(stat.test,
                           label = "p",
                           tip.length = 0.01,
                           size = 4,
                           hide.ns = F) +
        labs(title=paste0("Clinical character-",i), x=i, y = paste0("The expression of CHRDl1"),size=20)+
        theme_bw()+
        theme(plot.title = element_text(family = "Times",hjust =0.5,colour="black",face="bold",size=15),
              axis.text.x=element_text(family = "Times",angle=0,hjust=0.5,colour="black",face="bold",size=12), 
              axis.text.y=element_text(family = "Times",hjust=0.5,colour="black",face="bold",size=12), 
              axis.title.x=element_text(family = "Times",size=16,face="bold"),
              axis.title.y=element_text(family = "Times",size=16,face="bold"),
              legend.text=element_text(family = "Times",face = "bold", hjust = 0.5,colour="black", size=12),
              legend.title = element_text(family = "Times",face = "bold", size = 12),
              legend.position = "right",
              panel.grid.major = element_blank(),
              panel.grid.minor = element_blank())
      p2
      ggsave(filename = paste0("Clinical_characte_",i,'_bar.pdf') , p2, w=6, h=8)
      ggsave(filename = paste0("Clinical_characte_",i,'_bar.png'), p2, w=6, h=8, dpi = 600)
    print(i)
  }

  #GEO--------------
  setwd("/data/nas3/mating/workspace/06.YQGY-20416-6/")
  exp<-fread("04_GSE116959/GSE116959_exp_tumor.csv") %>% column_to_rownames("V1")
 
  gene<-"CHRDL1"
  
  CHR<-exp[gene,]
  CHR1<-t(CHR) %>% as.data.frame() %>% rownames_to_column("Sample")
  phenotype <- fread('04_GSE116959/GSE116959_Sample_data.csv', header=T)%>% dplyr::select("V1","age:ch1","gender:ch1","tumor stage:ch1")

  phenotype <- phenotype[phenotype$V1 %in% CHR1$Sample, ] 
  
  colnames(phenotype) <- c("Sample","Age","Gender","Stage")
  phenotype$Age <- ifelse(phenotype$Age > 60, "Age > 60", "Age <= 60")
  table(phenotype$Age)
  table(phenotype$Gender)
  table(phenotype$Stage)
  phenotype$Stage<-gsub("A","",phenotype$Stage)
  phenotype$Stage<-gsub("B","",phenotype$Stage)
  
  fwrite(phenotype,"../07_BJTC-658-6/16_clin/GSE116959_phenotype_LUAD.csv") 
  phenotype<-fread("../07_BJTC-658-6/16_clin/GSE116959_phenotype_LUAD.csv") %>% column_to_rownames("Sample")
  CHR1<-t(CHR) %>% as.data.frame()
  inn<-intersect(rownames(phenotype),rownames(CHR1))
  
  CHR1<-CHR1[inn,] %>% as.data.frame()
  phenotype<-phenotype[inn,]
  TT<-colnames(phenotype)
  
  gene_data<-CHR1
  colnames(gene_data)<-"gene"
  gene_data$Sample<-inn
  dir.create("../07_BJTC-658-6/16_clin/GSE116959/")
  for(i in TT){
    phe<-phenotype[,i] %>% as.data.frame()
    colnames(phe)<-"phe"
    phe$Sample<-rownames(phenotype)
    phe<-phe %>% dplyr::filter(phe!="")
    data<-merge(gene_data,phe,by="Sample")
    stat.test <- data%>%
      wilcox_test(gene ~ phe)%>%
      adjust_pvalue(method = 'fdr')
    stat.test$p <- ifelse(stat.test$p < 0.001, "***",
                          ifelse(stat.test$p < 0.01, "**",
                                 ifelse(stat.test$p < 0.05, "*", 'ns')))
    write.csv(stat.test, paste0("../07_BJTC-658-6/16_clin/GSE116959/Clinical_characte_",i,"_",".csv"))
    stat.test <- stat.test %>% 
      add_xy_position(x='phe', dodge = 1, step.increase = 0.5)
    nu<-data$phe %>% unique() %>% as.data.frame()
    
    if (nrow(nu) < 3) {
      p1 <- ggplot(data, aes(phe, gene))+
        geom_boxplot(aes(fill = phe))+
        #geom_jitter()+
        scale_fill_manual(values =c( "#D05862","#3694B6"))+
        stat_pvalue_manual(stat.test,
                           label = "p",
                           tip.length = 0.01,
                           size = 4,
                           hide.ns = F) +
        labs(title=paste0("Clinical character-",i), x=i, y = paste0("The expression of CHRDL1"),size=20)+
        theme_bw()+
        theme(plot.title = element_text(family = "Times",hjust =0.5,colour="black",face="bold",size=15),
              axis.text.x=element_text(family = "Times",angle=0,hjust=0.5,colour="black",face="bold",size=12), 
              axis.text.y=element_text(family = "Times",hjust=0.5,colour="black",face="bold",size=12), 
              axis.title.x=element_text(family = "Times",size=16,face="bold"),
              axis.title.y=element_text(family = "Times",size=16,face="bold"),
              legend.text=element_text(family = "Times",face = "bold", hjust = 0.5,colour="black", size=12),
              legend.title = element_text(family = "Times",face = "bold", size = 12),
              legend.position = "right",
              panel.grid.major = element_blank(),
              panel.grid.minor = element_blank())
      p1
      ggsave(filename = paste0("../07_BJTC-658-6/16_clin/GSE116959/Clinical_characte_",i,'_bar.pdf') , p1, w=6, h=8)
      ggsave(filename = paste0("../07_BJTC-658-6/16_clin/GSE116959/Clinical_characte_",i,'_bar.png'), p1, w=6, h=8, dpi = 600)
    }
    if (nrow(nu) > 2){
      p2 <- ggplot(data, aes(phe, gene))+
        geom_boxplot(aes(fill = phe))+
        #geom_jitter()+
        scale_fill_manual(values =c( "#D05862","#3694B6","#FFFFCB"))+
        stat_pvalue_manual(stat.test,
                           label = "p",
                           tip.length = 0.01,
                           size = 4,
                           hide.ns = F) +
        labs(title=paste0("../07_BJTC-658-6/16_clin/GSE116959/Clinical character-",i), x=i, y = paste0("The expression of CHRDl1"),size=20)+
        theme_bw()+
        theme(plot.title = element_text(family = "Times",hjust =0.5,colour="black",face="bold",size=15),
              axis.text.x=element_text(family = "Times",angle=0,hjust=0.5,colour="black",face="bold",size=12), 
              axis.text.y=element_text(family = "Times",hjust=0.5,colour="black",face="bold",size=12), 
              axis.title.x=element_text(family = "Times",size=16,face="bold"),
              axis.title.y=element_text(family = "Times",size=16,face="bold"),
              legend.text=element_text(family = "Times",face = "bold", hjust = 0.5,colour="black", size=12),
              legend.title = element_text(family = "Times",face = "bold", size = 12),
              legend.position = "right",
              panel.grid.major = element_blank(),
              panel.grid.minor = element_blank())
      p2
      ggsave(filename = paste0("../07_BJTC-658-6/16_clin/GSE116959/Clinical_characte_",i,'_bar.pdf') , p2, w=6, h=8)
      ggsave(filename = paste0("../07_BJTC-658-6/16_clin/GSE116959/Clinical_characte_",i,'_bar.png'), p2, w=6, h=8, dpi = 600)}
    print(i)
  }
  #GSE31210-------------
  dir.create("../07_BJTC-658-6/16_clin/GSE31210/")
  exp<-fread("04_GSE116959/GSE31210/GSE31210_exp_tumor.csv") %>% column_to_rownames("V1")
 
  gene<-"CHRDL1"
  
  CHR<-exp[gene,]
  CHR1<-t(CHR) %>% as.data.frame() %>% rownames_to_column("Sample")
  phenotype <- fread('04_GSE116959/GSE31210/GSE31210_Sample_data.csv', header=T)%>% dplyr::select("V1","age (years):ch1","gender:ch1","pathological stage:ch1","smoking status:ch1")
  colnames(phenotype)
  phenotype <- phenotype[phenotype$submitter_id.samples %in% CHR1$Sample, ] 
  
  colnames(phenotype) <- c("Sample","Age","Gender","Stage","Smoke")
  phenotype$Age <- ifelse(phenotype$Age > 60, "Age > 60", "Age <= 60")
  table(phenotype$Age)
  table(phenotype$Gender)
  table(phenotype$Stage)
  phenotype$Stage<-gsub("A","",phenotype$Stage)
  phenotype$Stage<-gsub("B","",phenotype$Stage)
  
  
 
  table(phenotype$Smoke)
  phenotype$Smoke <- ifelse(phenotype$Smoke == "Never-smoker", "No", "Yes")
  
  
  fwrite(phenotype,"../07_BJTC-658-6/16_clin/GSE31210/phenotype_LUAD.csv") 
  phenotype<-fread("../07_BJTC-658-6/16_clin/GSE31210/phenotype_LUAD.csv") %>% column_to_rownames("Sample")
  CHR1<-t(CHR) %>% as.data.frame()
  inn<-intersect(rownames(phenotype),rownames(CHR1))
  
  CHR1<-CHR1[inn,] %>% as.data.frame()
  phenotype<-phenotype[inn,]
  TT<-colnames(phenotype)
  
  gene_data<-CHR1
  colnames(gene_data)<-"gene"
  gene_data$Sample<-inn
  for(i in TT){
    phe<-phenotype[,i] %>% as.data.frame()
    colnames(phe)<-"phe"
    phe$Sample<-rownames(phenotype)
    phe<-phe %>% dplyr::filter(phe!="")
    data<-merge(gene_data,phe,by="Sample")
    stat.test <- data%>%
      wilcox_test(gene ~ phe)%>%
      adjust_pvalue(method = 'fdr')
    stat.test$p <- ifelse(stat.test$p < 0.001, "***",
                          ifelse(stat.test$p < 0.01, "**",
                                 ifelse(stat.test$p < 0.05, "*", 'ns')))
    write.csv(stat.test, paste0("../07_BJTC-658-6/16_clin/GSE31210/Clinical_characte_",i,"_",".csv"))
    stat.test <- stat.test %>% 
      add_xy_position(x='phe', dodge = 1, step.increase = 0.5)
    nu<-data$phe %>% unique() %>% as.data.frame()
    
    if (nrow(nu) < 3) {
      p1 <- ggplot(data, aes(phe, gene))+
        geom_boxplot(aes(fill = phe))+
        #geom_jitter()+
        scale_fill_manual(values =c( "#D05862","#3694B6"))+
        stat_pvalue_manual(stat.test,
                           label = "p",
                           tip.length = 0.01,
                           size = 4,
                           hide.ns = F) +
        labs(title=paste0("Clinical character-",i), x=i, y = paste0("The expression of CHRDL1"),size=20)+
        theme_bw()+
        theme(plot.title = element_text(family = "Times",hjust =0.5,colour="black",face="bold",size=15),
              axis.text.x=element_text(family = "Times",angle=0,hjust=0.5,colour="black",face="bold",size=12), 
              axis.text.y=element_text(family = "Times",hjust=0.5,colour="black",face="bold",size=12), 
              axis.title.x=element_text(family = "Times",size=16,face="bold"),
              axis.title.y=element_text(family = "Times",size=16,face="bold"),
              legend.text=element_text(family = "Times",face = "bold", hjust = 0.5,colour="black", size=12),
              legend.title = element_text(family = "Times",face = "bold", size = 12),
              legend.position = "right",
              panel.grid.major = element_blank(),
              panel.grid.minor = element_blank())
      p1
      ggsave(filename = paste0("../07_BJTC-658-6/16_clin/GSE31210/Clinical_characte_",i,'_bar.pdf') , p1, w=6, h=8)
      ggsave(filename = paste0("../07_BJTC-658-6/16_clin/GSE31210/Clinical_characte_",i,'_bar.png'), p1, w=6, h=8, dpi = 600)
    }
    if (nrow(nu) > 2){
      p2 <- ggplot(data, aes(phe, gene))+
        geom_boxplot(aes(fill = phe))+
        #geom_jitter()+
        scale_fill_manual(values =c( "#D05862","#3694B6","#FFFFCB"))+
        stat_pvalue_manual(stat.test,
                           label = "p",
                           tip.length = 0.01,
                           size = 4,
                           hide.ns = F) +
        labs(title=paste0("../07_BJTC-658-6/16_clin/GSE31210/Clinical character-",i), x=i, y = paste0("The expression of CHRDl1"),size=20)+
        theme_bw()+
        theme(plot.title = element_text(family = "Times",hjust =0.5,colour="black",face="bold",size=15),
              axis.text.x=element_text(family = "Times",angle=0,hjust=0.5,colour="black",face="bold",size=12), 
              axis.text.y=element_text(family = "Times",hjust=0.5,colour="black",face="bold",size=12), 
              axis.title.x=element_text(family = "Times",size=16,face="bold"),
              axis.title.y=element_text(family = "Times",size=16,face="bold"),
              legend.text=element_text(family = "Times",face = "bold", hjust = 0.5,colour="black", size=12),
              legend.title = element_text(family = "Times",face = "bold", size = 12),
              legend.position = "right",
              panel.grid.major = element_blank(),
              panel.grid.minor = element_blank())
      p2
      ggsave(filename = paste0("../07_BJTC-658-6/16_clin/GSE31210/Clinical_characte_",i,'_bar.pdf') , p2, w=6, h=8)
      ggsave(filename = paste0("../07_BJTC-658-6/16_clin/GSE31210/Clinical_characte_",i,'_bar.png'), p2, w=6, h=8, dpi = 600)}
    print(i)
  }
  
