# Supplementary material for: Pan-cancer analysis of CHRDL1 expression and its mechanistic role in inhibiting EMT via the TGF-β pathway in lung adenocarcinoma
Source: Front Cell Dev Biol. 2025 Mar 31;13:1557761. doi: 10.3389/fcell.2025.1557761 (PMC11994622; doi:10.3389/fcell.2025.1557761)
Supplement: Supplementary file 1 [file DataSheet1.zip › BJTC-658-6-Rode-11.4/clin_ggalluvial.R]

setwd("/data/nas3/mating/workspace/07_BJTC-658-6/15.LUAD_KM/")
save_plot<-function (p, filename, style, width = 8, height = 6) 
{
  if (style == "g") {
    ggsave(filename = paste0(filename, ".pdf"), p, width = width, 
           height = height)
    ggsave(filename = paste0(filename, ".png"), p, width = width, 
           height = height, dpi = 300)
  }
  else {
    pdf(file = paste0(filename, ".pdf"), width = width, family='Times',
        height = height)
    print(p, newpage = F)
    dev.off()
    png(filename = paste0(filename, ".png"), width = width, family='Times',
        height = height, units = "in", res = 300)
    print(p, newpage = F)
    dev.off()
  }
}

library(ggalluvial)

phenotype<-fread("../16_clin/phenotype_LUAD.csv")
exp<-fread("../00_rawdata/data_fpkm.csv") %>% column_to_rownames("V1")
colnames(exp)<-gsub("[.]","-",colnames(exp))
gene<-"CHRDL1"

CHR<-exp[gene,]
CHR1<-t(CHR) %>% as.data.frame() %>% rownames_to_column("Sample")
data1<-merge(CHR1,phenotype,by="Sample")

sur<-fread("../00_rawdata/data_survival.csv") %>% column_to_rownames("V1")
sur<-sur[,1:2] 
colnames(sur)<-c("Sample","Status")
 data<-merge(data1,sur,by="Sample")
 data$Status<-ifelse(data$Status=="0","alive","death") 
data$CHRDL1<-ifelse(data$CHRDL1>median(data$CHRDL1),"high","low") 
colnames(data)[2]<-"Expression_of_CHRDL1"
data<-data[,c(2:10)]
#整合靶向关系
data$link <- 1

data <- reshape::melt(data, id = 'link')

variable <- summary(data$variable)

data$flow <- rep(1:variable[1], length(variable))
head(data) 
p <- ggplot(data, aes(x = variable, y = link,
         
                                    
                       stratum = value, alluvium = flow, fill = value)) +
  
  geom_stratum() + #冲击图中的堆叠柱形图
  
  geom_flow(aes.flow = 'forward') + #冲击图连线绘制
  
  # scale_fill_manual(values = mycol) + #颜色赋值
  
  geom_text(stat = 'stratum', infer.label = TRUE, size = 2.5) + #添加 lncRNA、miRNA 和 mRNA 标签
  
  
  labs(x = '', y = '') + #去除 x 轴和 y 轴标题
  
  theme(legend.position = 'none', panel.background = element_blank(),
        
        line = element_blank(), axis.text.y = element_blank()) #去除背景和图例

p
save_plot(p,"clin_ggalluvial_plot",style = "x")
