# Supplementary material for: Pan-cancer analysis of CHRDL1 expression and its mechanistic role in inhibiting EMT via the TGF-β pathway in lung adenocarcinoma
Source: Front Cell Dev Biol. 2025 Mar 31;13:1557761. doi: 10.3389/fcell.2025.1557761 (PMC11994622; doi:10.3389/fcell.2025.1557761)
Supplement: Supplementary file 1 [file DataSheet1.zip › BJTC-658-6-Rode-11.4/cor_MHC.R]

save_plot<-function (p, filename, style, width = 8, height = 6) 
{
  if (style == "g") {
    ggsave(filename = paste0(filename, ".pdf"), p, width = width, 
           height = height)
    ggsave(filename = paste0(filename, ".png"), p, width = width, 
           height = height, dpi = 300)
  }
  else {
    pdf(file = paste0(filename, ".pdf"), width = width, family='Times',
        height = height)
    print(p, newpage = F)
    dev.off()
    png(filename = paste0(filename, ".png"), width = width, family='Times',
        height = height, units = "in", res = 300)
    print(p, newpage = F)
    dev.off()
  }
}

###pancancer
setwd("/data/nas3/mating/workspace/07_BJTC-658-6/11_MHC/")
load("TCGA_pancancer_expr.rdata")
library(tidyverse)
library(data.table)
library(limma)

##读数据三种方式
geneinfo<-read.table("probeMap_gencode.v23.annotation.gene.probemap",
                     header = T,sep = "\t")
#a<- read.delim("probeMap_gencode.v23.annotation.gene.probemap",row.names = 1)#读取小数据类型

#a<- fread("probeMap_gencode.v23.annotation.gene.probemap",data.table = F)#数据量较大时用，data.table=F表述不转换为表格
gc()#清除内存
expr <- tcga_expr %>% inner_join(geneinfo, by = c("gene_id" = "id")) %>% 
  select("gene", starts_with("TCGA"))
expr <- as.data.frame(avereps(expr[, -1], ID = expr$gene))
save(expr,file = "tcga_exp_sym.Rdata")
load("TCGA_GTEx_pancancer_mrna_pheno.rdata")

gene<-"CHRDL1"
CHR<-tcga_gtex_mrna_pheno %>% select(sample_id,project,sample_type,gene)
#filter()筛选行select#筛选列
CHR$group<-ifelse(str_detect(CHR$sample_type,"normal"),"Normal","Tumor") 
table(CHR$group)
write.table(CHR,"CHRDL1_pancancer_exp.txt",quote = F,sep = "\t",row.names = F)

#
exp<-fread("CHRDL1_pancancer_exp.txt") %>% select("sample_id","project","CHRDL1")
can<-exp$project %>% unique()
MHC<-fread("MHC.csv")
MHC_exp<-tcga_gtex_mrna_pheno %>% select(sample_id,project,MHC$ID)
rownames(MHC_exp) <- NULL

Presult<- data.frame()
i<-"ACC"
class(temp2)
for(i in can){
temp1<-exp %>% filter(project==i) 
temp1<-temp1[,-2] %>% as.data.frame %>% column_to_rownames("sample_id")
temp2<-MHC_exp %>% filter(project==i) %>%  column_to_rownames("sample_id")
temp2<-temp2[,-1]
dat1<-t(temp1)
dat2<-t(temp2)
dat <- rbind(dat1,dat2)
dat <- t(dat) %>% as.data.frame()
cor_res <- round(cor(dat, method = 'spearman'), 3)
cor_res1<-cor_res[-1,]
cor_res1<-cor_res1[,-c(2:123)] %>% as.data.frame()
colnames(cor_res1)<-i
Presult<- rbind(t(cor_res1),Presult)
message(paste0(i,"已完成!!!"))
}
Presult<-Presult %>% column_to_rownames("project")
fwrite(data.frame(Presult),"CHRDL1_MHC_cor.csv")

library(ggcorrplot)
p1 <- ggcorrplot(Presult, 
                 hc.order=FALSE, 
                 outline.color="white",
                 #method =  "circle",
                 lab = FALSE,
                 lab_col = "black",
                 type="full",
                 colors = c("#6495ED", "white", "#F8766D"))+  
  theme(
    axis.title = element_blank(),
    axis.text.x = element_text(size = 8, color='black',face = "bold", family = "Times", angle = 45, vjust = 1, hjust = 1),
    axis.text.y = element_text(size = 8, face = "bold",color='black', family = "Times"),
    legend.text = element_text(size = 10, family = "Times",face = "bold"),
    legend.title = element_text(size = 12, family = "Times",face = "bold"),
    legend.position = "right",
    text = element_text(family = "Times"),
    panel.grid.major = element_blank(), 
    panel.grid.minor = element_blank()
  )
p1
save_plot(p1,"CHRDL1_MHC_cor.pdf",width=12,height = 16,style = "x")
