# Supplementary material for: Pan-cancer analysis of CHRDL1 expression and its mechanistic role in inhibiting EMT via the TGF-β pathway in lung adenocarcinoma
Source: Front Cell Dev Biol. 2025 Mar 31;13:1557761. doi: 10.3389/fcell.2025.1557761 (PMC11994622; doi:10.3389/fcell.2025.1557761)
Supplement: Supplementary file 1 [file DataSheet1.zip › BJTC-658-6-Rode-11.4/LUAD_KMLUAD_KM.R]

#CHRDL1高低表达组在LUAD的生存分析
save_plot<-function (p, filename, style, width = 8, height = 6) 
{
  if (style == "g") {
    ggsave(filename = paste0(filename, ".pdf"), p, width = width, 
           height = height)
    ggsave(filename = paste0(filename, ".png"), p, width = width, 
           height = height, dpi = 300)
  }
  else {
    pdf(file = paste0(filename, ".pdf"), width = width, family='Times',
        height = height)
    print(p, newpage = F)
    dev.off()
    png(filename = paste0(filename, ".png"), width = width, family='Times',
        height = height, units = "in", res = 300)
    print(p, newpage = F)
    dev.off()
  }
}
library(survminer) # 加载包
library(survival) # 加载包
getwd()
setwd("/data/nas3/mating/workspace/07_BJTC-658-6/")
dir.create("15.LUAD_KM")
setwd("15.LUAD_KM/")
load("TCGA_pancancer_mrna_clin.rdata")

CHR<-read.delim("../11_MHC/CHRDL1_pancancer_exp.txt")
exp <- CHR %>% filter(project=="LUAD",group=="Tumor") %>% column_to_rownames("sample_id")
clin<-tcga_mrna_clin %>% filter(project=="LUAD") %>% column_to_rownames("sample_id") %>% select("OS","OS.time")
identical(rownames(exp),rownames(clin))
inn <- intersect(rownames(exp),rownames(clin))
exp1 <- exp[inn,]
clin1 <- clin[inn,]
identical(rownames(exp1),rownames(clin1))
clin1$exp <- exp1$CHRDL1
clin1$group<-ifelse(clin1$exp>median(clin1$exp),"high","low")
clin1$OS.time<-clin1$OS.time/365
fit <- survfit(Surv(OS.time,OS)~group,data = clin1)
str(clin1)
data.survdiff <- survdiff(Surv(OS.time,OS)~group,data = clin1)
p.val <- 1-pchisq(data.survdiff$chisq,length(data.survdiff$n)-1)
mytheme <- theme(axis.title = element_text(size = 15,face = "bold"),
                 # axis.line = element_line(linewidth = 1.5),
                 # axis.ticks.length = unit(0.15,"cm"),
                 # axis.ticks = element_line(linewidth = 1.5),
                 axis.text = element_text(size = 15,face = "bold",colour = "black"),
                 text = element_text(size = 15,colour = "black",face = "bold"))
p<-ggsurvplot(fit,pval = T,
              conf.int = T,
              conf.int.style=c("step"),
              censor=F,palette = c('#ab96d2','#4cb1c4'),
              legend.title = "",
              font.x=15,font.y=15,font.titleexpression=15,
              legend.labs = c("High expression","Low expression"),
              font.lenend=20,
              pvalue.size=8,
              risk.table = TRUE,
              risk.table.col="strata",
              legend=c(0.8,0.6),
              xlab = "Times(years)",
              ylab = "Overall Survival",
              # break.x.by =4,
              # break.y.by = 0.2,
              ggtheme = theme_classic()+mytheme)
p
save_plot(p,"CHRDL1_LUAD_KM",style = "x")
# res<-surv_cutpoint(clin1,time = "OS.time",event = "OS",variables = "exp",
#                    minprop = 0.4)
# summary(res)
# cutpoint statistic
# exp   2.1702   3.43454
# plot(fit,"exp",palette="npg")
# res.cat<-surv_categorize(res)
# sfit<-survfit(Surv(OS.time,OS)~exp,data=res.cat)
# ggsurvplot(sfit,data=res.cat,
#            risk.table = T,pval = TRUE,
#            conf.int = F,xlab="Time(Days)",
#            ggtheme = theme_light(),
#            ncensor.plot=F)
