# Supplementary material for: Pan-cancer analysis of CHRDL1 expression and its mechanistic role in inhibiting EMT via the TGF-β pathway in lung adenocarcinoma
Source: Front Cell Dev Biol. 2025 Mar 31;13:1557761. doi: 10.3389/fcell.2025.1557761 (PMC11994622; doi:10.3389/fcell.2025.1557761)
Supplement: Supplementary file 1 [file DataSheet1.zip › BJTC-658-6-Rode-11.4/pancancer_exp.R]

##CHRDL1在正常组织的表达-----
setwd("/data/nas3/mating/workspace/07_BJTC-658-6/01_pancancer_exp/")
load("GTEx_pancancer_mrna_pheno.rdata")
CHRDL1<-gtex_mrna_pheno %>% select(primary_site,CHRDL1)
A<-t(CHRDL1)
f<-CHRDL1$primary_site %>% unique()
frame<-data.frame(group="group1")
for(i in f){
  b<-CHRDL1 %>% filter(primary_site==i)
  temp<-mean(b$CHRDL1)
  
  frame[,i]=temp
}
row.names(frame)<-frame$group
frame<-frame[,-1]
max(frame[1,])
min(frame[1,])
frame

mean(CHRDL1$CHRDL1)
#3.04072
library(ggradar)
Normal<- ggradar(frame,axis.label.size=3.5,grid.label.size=4,
                  group.point.size=1,group.line.width=0.6, legend.position='right',
                  grid.min = -4.5,
                  grid.mid = 3.1,
                  grid.max = 6.7, 
                  values.radar = c(-4.5,3.1,6.7))
ggsave("Unique_Normal_exp.pdf",Normal,width = 10,height = 8)
ggsave("Unique_Normal_exp.png",Normal,width = 10,height = 8,dpi = 600)

#CHRDL1在TCGA正常和癌症的表达------------
CHR<-fread("TCGA_pancancer_CHRDL1.csv")
colnames(CHR)<-c("project","Group","CHRDL1","sample")
library(ggpubr)
library(ggplot2)
mytheme <- theme(axis.title = element_text(size = 15,face = "bold"),
                 # axis.line = element_line(linewidth = 1.5),
                 # axis.ticks.length = unit(0.15,"cm"),
                 # axis.ticks = element_line(linewidth = 1.5),
                 axis.text = element_text(size = 15,face = "bold",colour = "black"),
                 text = element_text(size = 15,colour = "black",face = "bold"))
p<-ggplot(CHR,aes(x=project,y=CHRDL1,fill=Group))+
  geom_boxplot(notch = F, alpha = 0.95, outlier.shape = 16,outlier.colour = "black")+
  scale_fill_manual(values= c('#0073C2','#CD534C')) + 
  theme_classic() + theme(axis.text.x = element_text(angle = 60, hjust = 1,size = 10), 
                          axis.text.y = element_text(angle = 90, size = 12), axis.title.y = element_text(angle = 90, size = 15)) + 
  theme(legend.position = "top")+ 
  xlab("")+ylab("CHRNA7 mRNA log2(fpkm)")+
  stat_compare_means(symnum.args=list(cutpoints = c(0, 0.001, 0.01, 0.05, 1), 
                                      symbols = c("***", "**", "*", "ns")),
                     label = "p.signif")+mytheme
ggsave("CHRDL1_pancanner_exp.pdf",p,width = 15,height = 8)
ggsave("CHRDL1_pancanner_exp.png",p,width = 15,height = 8,dpi = 600)
