# Supplementary material for: Pan-cancer analysis of CHRDL1 expression and its mechanistic role in inhibiting EMT via the TGF-β pathway in lung adenocarcinoma
Source: Front Cell Dev Biol. 2025 Mar 31;13:1557761. doi: 10.3389/fcell.2025.1557761 (PMC11994622; doi:10.3389/fcell.2025.1557761)
Supplement: Supplementary file 1 [file DataSheet1.zip › BJTC-658-6-Rode-11.4/r.check_point.r]

rm(list = ls());gc()
setwd("/data/nas3/mating/workspace/07_BJTC-658-6/")
if (! dir.exists("./12_check_points/")){
  dir.create("./12_check_points")
}
setwd("./12_check_points")

library(tidyverse)
library(lance)

gene <- 'CHRDL1'

train_data <- read.csv('../00_rawdata/data_fpkm.csv', row.names = 1)
range(train_data)
# train_data <- log2(train_data + 1)
colnames(train_data) <- gsub('.', '-', colnames(train_data), fixed = TRUE)

check_points <- read.delim2('09_ICB/check_point.txt')

dat1 <- train_data[rownames(train_data) %in% check_points$PD.L1, ]
dat2 <- train_data[rownames(train_data) %in% gene, ]

dat <- rbind(dat1,dat2)
dat <- t(dat) %>% as.data.frame()

cor_res <- round(cor(dat, method = 'spearman'), 3)

p.mat <- ggcorrplot::cor_pmat(dat)

write.csv(cor_res, './correlation_heat_map.csv', row.names = F)

library(corrplot)
library(RColorBrewer)
library(ggcorrplot)
library(ggplot2)
library(ggpubr)
library(ggExtra)
col1 = colorRampPalette(colors =c("blue","gray","red"),space="Lab") # space参数选择使用RGB或者CIE Lab颜色空间

pdf(file = "01.cor_heatmap.pdf",width = 16,height = 16,family="Times")
corrplot(corr = cor_res, 
         p.mat = p.mat,
         method = "pie",
         type = "upper", 
         tl.pos = "lt", tl.cex = 1, tl.col = "black", tl.srt = 45, tl.offset=0.5,
         insig = "label_sig", sig.level = c(.001, .01, .05), pch.cex = 1, 
         col = col1(20)) # 用*作为显著性标签，sig.level参数表示0.05用*表示。0.01用**。0.001用***。pch.cex = 0.8,用于设置显著性标签的字符大小。
corrplot(corr = cor_res, 
         type="lower", 
         add=TRUE,
         method="number", 
         tl.pos = "n", 
         cl.pos = "n",
         diag=FALSE,
         number.cex = 0.8,
         col = col1(20))
dev.off()

png(file = "01.cor_heatmap.png",width = 16,height = 16,family="Times",units = 'in', res = 600)
corrplot(corr = cor_res, 
         p.mat = p.mat,
         method = "pie",
         type = "upper", 
         tl.pos = "lt", tl.cex = 1, tl.col = "black", tl.srt = 45, tl.offset=0.5,
         insig = "label_sig", sig.level = c(.001, .01, .05), pch.cex = 1, 
         col = col1(20)) # 用*作为显著性标签，sig.level参数表示0.05用*表示。0.01用**。0.001用***。pch.cex = 0.8,用于设置显著性标签的字符大小。
corrplot(corr = cor_res, 
         type="lower", 
         add=TRUE,
         method="number", 
         tl.pos = "n", 
         cl.pos = "n",
         diag=FALSE,
         number.cex = 0.8,
         col = col1(20))
dev.off()
