# Supplementary material for: Pan-cancer analysis of CHRDL1 expression and its mechanistic role in inhibiting EMT via the TGF-β pathway in lung adenocarcinoma
Source: Front Cell Dev Biol. 2025 Mar 31;13:1557761. doi: 10.3389/fcell.2025.1557761 (PMC11994622; doi:10.3389/fcell.2025.1557761)
Supplement: Supplementary file 1 [file DataSheet1.zip › BJTC-658-6-Rode-11.4/r.drug.R]

rm(list = ls());gc()
setwd('/data/nas3/mating/workspace/07_BJTC-658-6/04_CellMiner/')

library(readxl)
rt1 <- read_excel("DTP_NCI60_ZSCORE.xlsx", skip= 8)
rt1 <- rt1[, -c(67,68)]

table(rt1$`FDA status`)  # 563种经过了临床试验，318种经过FDA批准

rt1 <- rt1[rt1$`FDA status` %in%c( "FDA approved", "Clinical trial"),]
rt1 <- rt1[, -c( 1, 3:6)]
write.csv(rt1, file = "drug.csv")


rt2 <- read_excel("RNA__RNA_seq_composite_expression.xls", skip = 10)
rt2 <- rt2[, -c(2:6)]
write.csv(rt2, file = "geneExp.csv")
save.image()


load(file = '.RData')
# 1、药物数据处理-----------------
library(impute)
library(limma)
library(dplyr)

rt1 <- as.data.frame(rt1)

# 检查缺失值
# 将 'na' 字符串替换为 NA
rt1[rt1 == "na"] <- NA

# 计算每行的缺失值数量
missing_counts <- rowSums(is.na(rt1))
print(missing_counts)
missing_ratio <- missing_counts / nrow(rt1)
print(missing_ratio)
rt1 <- rt1[missing_ratio <= 0.002,]

# 替换第一列中的空格为句点
rt1[, 1] <- gsub(" ", ".", rt1[, 1])
# 去重，根据第一列保留第一次出现的行
rt1 <- rt1[!duplicated(rt1[, 1]), ]
rownames(rt1) <- rt1[,1]

drug <- rt1[, 2:ncol(rt1)] %>% as.data.frame()

dimnames <- list(rownames(drug),colnames(drug))

data <- matrix(as.numeric(as.matrix(drug)),nrow=nrow(drug),dimnames=dimnames)
mat<- impute.knn(data)

drug<- mat$data
drug<- avereps(drug)


# 2、表达数据处理-----------------
# 手动做了筛选
exp <- read.csv('CHRDL1.csv', row.names = 1)


# 3、药物敏感性分析----------------
# 初始化输出表
outTab <- data.frame(Gene = character(),
                     Drug = character(),
                     Correlation = numeric(),
                     PValue = numeric(),
                     stringsAsFactors = FALSE)

# 循环处理每个基因
for (Gene in row.names(exp)) {
  x <- as.numeric(exp[Gene, ])
  
  # 循环处理每个药物
  for (Drug in row.names(drug)) {
    y <- as.numeric(drug[Drug, ])
    
    # 计算Spearman相关性
    corT <- cor.test(x, y, method = "spearman")
    cor <- corT$estimate
    pvalue <- corT$p.value
    
    # 如果满足阈值条件，保存结果
    if (abs(cor) > 0.3 && pvalue < 0.05) {
      outVector <- data.frame(Gene = Gene, Drug = Drug, Correlation = cor, PValue = pvalue, stringsAsFactors = FALSE)
      outTab <- rbind(outTab, outVector)
    }
  }
}

# 查看结果
print(outTab)

write.csv(outTab, file= "drugCor.csv")


# 4、绘制散点图-----------------
library(ggplot2)
library(ggpubr)
plotList_1 <- list()
corPlotNum <- 15
if(nrow(outTab)<corPlotNum){corPlotNum= nrow(outTab)}

# 设置输出路径
output_path <- "/data/nas3/mating/workspace/07_BJTC-658-6/04_CellMiner/point/"
# 创建输出文件夹（如果不存在）
if (!dir.exists(output_path)) {
  dir.create(output_path)
}
# 循环生成图形
for (i in 1:nrow(outTab)) {
  Gene <- outTab[i, 1]
  Drug <- outTab[i, 2]
  
  x <- as.numeric(exp[Gene, ])
  y <- as.numeric(drug[Drug, ])
  
  cor <- sprintf("%.03f", as.numeric(outTab[i, 3]))
  pvalue <- "p=0"
  
  if (as.numeric(outTab[i, 4]) < 0.05) {
    pvalue <- "p<0.05"
  } else {
    pvalue <- paste0("p=", sprintf("%.03f", as.numeric(outTab[i, 4])))
  }
  
  df1 <- as.data.frame(cbind(x, y))
  
  p1 <- ggplot(data = df1, aes(x = x, y = y)) +
    geom_point(size = 1) +
    stat_smooth(method = "lm", se = FALSE, formula = y ~ x) +
    labs(x = "Expression", y = "IC50", 
         title = paste0(Gene, ", ", Drug), 
         subtitle = paste0("Cor=", cor, ", ", pvalue)) +
    theme(axis.ticks = element_blank(), 
          axis.text.y = element_blank(), 
          axis.text.x = element_blank()) +
    theme_bw()
  
  # 保存为 PNG
  ggsave(path = output_path,filename = paste0("plot_", Gene, "_", Drug, ".png"), plot = p1, width = 8, height = 6)
  
  # 保存为 PDF
  ggsave(path = output_path,filename = paste0("plot_", Gene, "_", Drug, ".pdf"), plot = p1, width = 8, height = 6)
  
  plotList_1[[i]] <- p1
}


print(plotList_1)


# 绘制箱线图--------------------------
plotList_2 <- list()
corPlotNum <- 15
if(nrow(outTab)<corPlotNum){corPlotNum= nrow(outTab)}

# 确保加载所需的库
library(ggpubr)

# 设置输出路径
output_path <- "/data/nas3/mating/workspace/07_BJTC-658-6/04_CellMiner/box/"
# 创建输出文件夹（如果不存在）
if (!dir.exists(output_path)) {
  dir.create(output_path)
}


# 循环生成箱线图
for (i in 1:nrow(outTab)) {
  Gene <- outTab[i, 1]
  Drug <- outTab[i, 2]
  
  x <- as.numeric(exp[Gene, ])
  y <- as.numeric(drug[Drug, ])
  
  df1 <- as.data.frame(cbind(x, y))
  colnames(df1)[2] <- "IC50"  # 将第二列命名为 "IC50"
  
  df1$group <- ifelse(df1$x > median(df1$x), "high", "low")  # 根据中位数分组
  
  # 设定比较组
  compaired <- list(c("low", "high"))
  
  # 绘制箱线图
  p1 <- ggboxplot(df1, 
                  x = "group", 
                  y = "IC50", 
                  fill = "group", 
                  palette = c("#00AFBB", "#E7B800"), 
                  add = "jitter", 
                  size = 0.5, 
                  xlab = paste0("The expression of ", Gene), 
                  ylab = paste0("IC50 of ", Drug)) +
    stat_compare_means(comparisons = compaired, 
                       method = "wilcox.test",  # 设置统计方法
                       symnum.args = list(cutpoints = c(0, 0.001, 0.01, 0.05, 1), 
                                          symbols = c("***", "**", "*", "ns")))
  
  # 保存为 PNG
  ggsave(path = output_path,filename = paste0("plot_", Gene, "_", Drug, ".png"), plot = p1, width = 8, height = 6)
  
  # 保存为 PDF
  ggsave(path = output_path,filename = paste0("plot_", Gene, "_", Drug, ".pdf"), plot = p1, width = 8, height = 6)
  
  plotList_2[[i]] <- p1  # 保存图形到列表
}

# 查看图形列表
print(plotList)
