# Supplementary material for: Pan-cancer analysis of CHRDL1 expression and its mechanistic role in inhibiting EMT via the TGF-β pathway in lung adenocarcinoma
Source: Front Cell Dev Biol. 2025 Mar 31;13:1557761. doi: 10.3389/fcell.2025.1557761 (PMC11994622; doi:10.3389/fcell.2025.1557761)
Supplement: Supplementary file 1 [file DataSheet1.zip › BJTC-658-6-Rode-11.4/r.ForestPlot.R]

rm(list = ls());gc()
setwd('/data/nas3/mating/workspace/07_BJTC-658-6/')

setwd('./03_Cox/')


res2 <- read.csv(file = 'OS.csv')
library(tidyr)
hz <- paste(round(res2$HR,3),
            "(",round(res2$Lower,3),
            "-",round(res2$Upper,3),")",sep = "")
hz

tabletext <- cbind(c(NA,res2$CancerCode),
                   c("P value",ifelse(res2$pvalue<0.0001, "< 0.0001", round(res2$pvalue,4))),
                   c("Hazard Ratio(95% CI)",hz))

library(forestplot)
{p <- forestplot(labeltext = tabletext,
                 graph.pos=4,  #为Pvalue箱线图所在的位置
                 # is.summary = c(TRUE,FALSE,FALSE,FALSE,
                 #                TRUE,FALSE,FALSE,FALSE,
                 #                TRUE,FALSE,FALSE,FALSE,
                 #                TRUE,FALSE,FALSE,FALSE,rep(FALSE, 20)),
                 col=fpColors(box="red", lines="royalblue", zero = "gray50"),
                 mean=c(NA,res2$HR),
                 lower=c(NA,res2$Lower), #95%置信区间下限
                 upper=c(NA,res2$Upper), #95%置信区间上限
                 boxsize=0.1,lwd.ci=3,   #箱子大小，线的宽度
                 ci.vertices.height = 0.08,ci.vertices=TRUE, #置信区间用线宽、高、型
                 zero=1,lwd.zero=0.5,    #zero线宽 基准线的位置
                 colgap=unit(5,"mm"),    #列间隙
                 xticks = seq(0.4, 1.8, by = 0.1), #横坐标刻度
                 lwd.xaxis=2,            #X轴线宽
                 lineheight = unit(1.2,"cm"), #固定行高
                 graphwidth = unit(.6,"npc"), #图在表中的宽度比例
                 cex=0.9, fn.ci_norm = fpDrawCircleCI, #误差条显示方式
                 hrzl_lines = list("2" = gpar(col = "black", lty = 1, lwd = 2)),
                 # hrzl_lines=list("2" = gpar(lwd=2, col="black"),
                 #                 "3" = gpar(lwd=2, col="black"), #第三行顶部加黑线，引号内数字标记行位置
                 #                 "59" = gpar(lwd=2, col="black")),#最后一行底部加黑线,"16"中数字为nrow(tabletext)+1
                 # mar=unit(rep(0.01, times = 4), "cm"),#图形页边距
                 #fpTxtGp函数中的cex参数设置各个组件的大小
                 txt_gp=fpTxtGp(label=gpar(cex=1),
                                ticks=gpar(cex=0.8, fontface = "bold"),
                                xlab=gpar(cex = 1, fontface = "bold"),
                                title=gpar(cex = 1.25, fontface = "bold")),
                 xlab="Hazard Ratio",
                 grid = T,
                 title = "Overall survival") # 垂直于x轴的网格线，对应每个刻度
}
p
pdf(file = '01.OS.pdf',height = 15, width = 12, onefile = F)
print(p)
dev.off()
png(file = '01.OS.png',height = 15, width = 12, units = 'in', res = 600)
print(p)
dev.off()


res2 <- read.csv(file = 'DSS.csv')
library(tidyr)
hz <- paste(round(res2$HR,3),
            "(",round(res2$Lower,3),
            "-",round(res2$Upper,3),")",sep = "")
hz

tabletext <- cbind(c(NA,res2$CancerCode),
                             c("P value",ifelse(res2$pvalue<0.0001, "< 0.0001", round(res2$pvalue,4))),
                             c("Hazard Ratio(95% CI)",hz))

library(forestplot)
{p <- forestplot(labeltext = tabletext,
                 graph.pos=4,  #为Pvalue箱线图所在的位置
                 # is.summary = c(TRUE,FALSE,FALSE,FALSE,
                 #                TRUE,FALSE,FALSE,FALSE,
                 #                TRUE,FALSE,FALSE,FALSE,
                 #                TRUE,FALSE,FALSE,FALSE,rep(FALSE, 20)),
                 col=fpColors(box="red", lines="royalblue", zero = "gray50"),
                 mean=c(NA,res2$HR),
                 lower=c(NA,res2$Lower), #95%置信区间下限
                 upper=c(NA,res2$Upper), #95%置信区间上限
                 boxsize=0.1,lwd.ci=3,   #箱子大小，线的宽度
                 ci.vertices.height = 0.08,ci.vertices=TRUE, #置信区间用线宽、高、型
                 zero=1,lwd.zero=0.5,    #zero线宽 基准线的位置
                 colgap=unit(5,"mm"),    #列间隙
                 xticks = seq(0.4, 1.8, by = 0.1), #横坐标刻度
                 lwd.xaxis=2,            #X轴线宽
                 lineheight = unit(1.2,"cm"), #固定行高
                 graphwidth = unit(.6,"npc"), #图在表中的宽度比例
                 cex=0.9, fn.ci_norm = fpDrawCircleCI, #误差条显示方式
                 hrzl_lines = list("2" = gpar(col = "black", lty = 1, lwd = 2)),
                 # hrzl_lines=list("2" = gpar(lwd=2, col="black"),
                 #                 "3" = gpar(lwd=2, col="black"), #第三行顶部加黑线，引号内数字标记行位置
                 #                 "59" = gpar(lwd=2, col="black")),#最后一行底部加黑线,"16"中数字为nrow(tabletext)+1
                 # mar=unit(rep(0.01, times = 4), "cm"),#图形页边距
                 #fpTxtGp函数中的cex参数设置各个组件的大小
                 txt_gp=fpTxtGp(label=gpar(cex=1),
                                ticks=gpar(cex=0.8, fontface = "bold"),
                                xlab=gpar(cex = 1, fontface = "bold"),
                                title=gpar(cex = 1.25, fontface = "bold")),
                 xlab="Hazard Ratio",
                 grid = T,
                 title = "Disease specific survival") # 垂直于x轴的网格线，对应每个刻度
}
p
pdf(file = '02.DSS.pdf',height = 15, width = 12, onefile = F)
print(p)
dev.off()
png(file = '02.DSS.png',height = 15, width = 12, units = 'in', res = 600)
print(p)
dev.off()
