# Supplementary material for: Pan-cancer analysis of CHRDL1 expression and its mechanistic role in inhibiting EMT via the TGF-β pathway in lung adenocarcinoma
Source: Front Cell Dev Biol. 2025 Mar 31;13:1557761. doi: 10.3389/fcell.2025.1557761 (PMC11994622; doi:10.3389/fcell.2025.1557761)
Supplement: Supplementary file 1 [file DataSheet1.zip › BJTC-658-6-Rode-11.4/Timer.R]

getwd()
setwd("/data/nas3/mating/workspace/07_BJTC-658-6/")

save_plot <- function(p,filename,style,width=8,height=6){
  if(style=="g"){
    ggsave(filename = paste0(filename,".pdf"),p,width = width,height = height)
    ggsave(filename = paste0(filename,".png"),p,width = width,height = height,dpi = 300)
  }else{
    pdf(file = paste0(filename,".pdf"),width = width,height = height,family = "Times")
    print(p,newpage = F)
    # p
    dev.off()
    png(filename = paste0(filename,".png"),width = width,height = height,units = "in",res = 600,family = "Times")
    print(p,newpage = F)
    # p
    dev.off()
  }
}

library(data.table)
library(tidyverse)

data <-fread("10_TIMER/infiltration_estimation_for_tcga.csv.gz",data.table = F,check.names = T) 
data<- data %>% column_to_rownames("cell_type")
group <- fread("00_rawdata/Pancer_TCGA_sampleinfo.csv.gz",data.table = F)
group <- group %>% column_to_rownames("V1")

exppancar<- fread("00_rawdata/tcga_RSEM_gene_fpkm_pross.gz",data.table = F,nThread = 8)

exp_gene<- exppancar %>% filter(gene =="CHRDL1")
exp_gene<- exp_gene[,-1]
exp_gene<- exp_gene %>% column_to_rownames("gene")

innf <- Reduce(intersect,list)
intersect()
head(exppancar)
i=group$Cancer[1]
Rall<- data.frame()
Pall<- data.frame()
for(i in unique(group$Cancer)){
  sample <- group[group$Cancer==i,]
  inn <- Reduce(intersect,list(rownames(sample),rownames(data),colnames(exp_gene)))
  Timer <- data[inn,]
  exp <- exp_gene[,inn] %>% t() %>% as.data.frame()
  r<-psych::corr.test(exp$CHRDL1,Timer,method = "spearman")
  R<- r$r
  R<- data.frame(Cancer=i,R)
  P <- data.frame(Cancer=i,r$p)
  Rall <- rbind(Rall,R)
  Pall<- rbind(Pall,P)
  
  
}


#过滤

Rall[is.na(Rall)]<- 0 #R为NA的改为0
Pall[is.na(Pall)]<- 1 #P值为NA的改为1

R <- reshape2::melt(Rall,value.name = "R")
P <- reshape2::melt(Pall,value.name = "Pvalue")
RP<- inner_join(R,P)

Rfilter<- RP %>% filter(abs(R)>0.3 & Pvalue < 0.05)

#细胞平均相关性
xx<- aggregate(Rfilter$R,by=list(Cell=Rfilter$variable),mean)
xx<- xx %>% arrange(desc(x))

##选择平均正相关与负相关最高进行展示
library(pheatmap)

cell1<- xx[1,1]

plotdata <- Rfilter[Rfilter$variable==cell1,]
plotdata<- plotdata %>% select(Cancer,R,Pvalue) %>% as.data.frame()
plotdata<- plotdata %>% arrange(desc(R))

pp<- plotdata[,3] %>% as.data.frame()
rownames(pp)<- rownames(plotdata)


if (!is.null(pp)){
  ssmt <- pp< 0.01
  pp[ssmt] <-'**'
  smt <- pp >0.01& pp <0.05
  pp[smt] <- '*'
  pp[!ssmt&!smt]<- ''
} else {
  pp <- F
}
colnames(pp)<- cell1
plot<- plotdata[,-c(1,3)] %>% as.data.frame()
plot<- plot %>% arrange(desc(.))

rownames(plot)<- plotdata$Cancer
colnames(plot)<- cell1
pdf("10_TIMER/Hematopoietic.stem.cell_XCELL_Pancer_corr_heatmap.pdf",width = 4,height = 10,family = "Times")
p<-pheatmap(plot,cluster_cols = F,cluster_rows = F,show_colnames = T,
         show_rownames = T,display_numbers = pp,
         breaks = seq(0.3, 1, length.out = 10),
         color = colorRampPalette(c('white','red'))(10),
         cellwidth = 40,cellheight = 40,fontsize = 15,
         fontsize_number = 15,angle_col = "45"
         )
save_plot(p,filename = "10_TIMER/Hematopoietic.stem.cell_XCELL_Pancer_corr_heatmap",style = "x",width = 6,height = 15)

##散点图
library(ggpubr)
Cancer<- unique(plotdata$Cancer)
i<- Cancer[1]
dir.create("10_TIMER/Hematopoietic.stem.cell_XCELL")
cell1
for(i in Cancer){
  sample <- group[group$Cancer==i,]
  inn <- Reduce(intersect,list(rownames(sample),rownames(data),colnames(exp_gene)))
  Timer <- data[inn,cell1]
  exp <- exp_gene[,inn] %>% t() %>% as.data.frame()
  tmp <- data.frame(CHRDL1=exp$CHRDL1,
                    cell = Timer)
 
  p<-ggplot(data=tmp, aes(x=CHRDL1, y=cell))+
    geom_point(color="red")+
    stat_smooth(method="lm",se=T)+
    stat_cor(data=tmp, method = "spearman")+
    labs(x = "CHRDL1 Expression Level (log2 fpkm)",y="Infiltration Level",title = i,subtitle = cell1
         )+
    theme_bw()
  p
  save_plot(p,filename = paste0("10_TIMER/Hematopoietic.stem.cell_XCELL/",i,"_scalePlot"),style = "x")
  
}


##负相关

cell2<- xx[nrow(xx),1]

plotdata <- Rfilter[Rfilter$variable==cell2,]
plotdata<- plotdata %>% select(Cancer,R,Pvalue) %>% as.data.frame()
plotdata<- plotdata %>% arrange(desc(R))

pp<- plotdata[,3] %>% as.data.frame()
rownames(pp)<- rownames(plotdata)


if (!is.null(pp)){
  ssmt <- pp< 0.01
  pp[ssmt] <-'**'
  smt <- pp >0.01& pp <0.05
  pp[smt] <- '*'
  pp[!ssmt&!smt]<- ''
} else {
  pp <- F
}
colnames(pp)<- cell2
plot<- plotdata[,-c(1,3)] %>% as.data.frame()
plot<- plot %>% arrange(desc(.))

rownames(plot)<- plotdata$Cancer
colnames(plot)<- cell2

p<-pheatmap(plot,cluster_cols = F,cluster_rows = F,show_colnames = T,
            show_rownames = T,display_numbers = pp,
            breaks = seq(-1, -0.3, length.out = 10),
            color = colorRampPalette(c('blue','white'))(10),
            cellwidth = 40,cellheight = 40,fontsize = 15,
            fontsize_number = 15,angle_col = "45"
)
save_plot(p,filename = "10_TIMER/Class.switched.memory.B.cell_XCELL_Pancer_corr_heatmap",style = "x",width = 6,height = 10)

##散点图
library(ggpubr)
Cancer<- unique(plotdata$Cancer)
i<- Cancer[1]
dir.create("10_TIMER/Class.switched.memory.B.cell_XCELL")

for(i in Cancer){
  sample <- group[group$Cancer==i,]
  inn <- Reduce(intersect,list(rownames(sample),rownames(data),colnames(exp_gene)))
  Timer <- data[inn,cell2]
  exp <- exp_gene[,inn] %>% t() %>% as.data.frame()
  tmp <- data.frame(CHRDL1=exp$CHRDL1,
                    cell = Timer)
  
  p<-ggplot(data=tmp, aes(x=CHRDL1, y=cell))+
    geom_point(color="red")+
    stat_smooth(method="lm",se=T)+
    stat_cor(data=tmp, method = "spearman")+
    labs(x = "CHRDL1 Expression Level (log2 fpkm)",y="Infiltration Level",title = i,subtitle = cell2
    )+
    theme_bw()
  p
  save_plot(p,filename = paste0("10_TIMER/Class.switched.memory.B.cell_XCELL//",i,"_scalePlot"),style = "x")
  
}


fwrite(Rall,file = "10_TIMER/corr_R_result.csv",row.names = F)
fwrite(Pall,file = "10_TIMER/corr_P_result.csv",row.names = F)


#LUAD

LUADR<- Rfilter %>% filter(Cancer=="LUAD")
dir.create("10_TIMER/LUAD/Scatter",recursive = T)

cell<- unique(LUADR$variable)
i<- cell[1]
colnames(data)[1:3]
for(i in cell){
  sample <- group[group$Cancer=="LUAD",]
  inn <- Reduce(intersect,list(rownames(sample),rownames(data),colnames(exp_gene)))
  Timer <- data[inn,i]
  exp <- exp_gene[,inn] %>% t() %>% as.data.frame()
  tmp <- data.frame(CHRDL1=exp$CHRDL1,
                    cell = Timer)
  
  p<-ggplot(data=tmp, aes(x=CHRDL1, y=cell))+
    geom_point(color="red")+
    stat_smooth(method="lm",se=T)+
    stat_cor(data=tmp, method = "spearman")+
    labs(x = "CHRDL1 Expression Level (log2 fpkm)",y="Infiltration Level",title = i
    )+
    theme_bw()
  p
  save_plot(p,filename = paste0("10_TIMER/LUAD/Scatter/",i,"_scalePlot"),style = "x")
  
}


plotdata<- LUADR %>% select(variable,R,Pvalue) %>% as.data.frame()
plotdata<- plotdata %>% arrange(desc(R))

pp<- plotdata[,3] %>% as.data.frame()
rownames(pp)<- plotdata$variable


if (!is.null(pp)){
  ssmt <- pp< 0.01
  pp[ssmt] <-'**'
  smt <- pp >0.01& pp <0.05
  pp[smt] <- '*'
  pp[!ssmt&!smt]<- ''
} else {
  pp <- F
}
colnames(pp)<- "LUAD"
plot<- plotdata[,-c(1,3)] %>% as.data.frame()
plot<- plot %>% arrange(desc(.))

rownames(plot)<- plotdata$variable
colnames(plot)<- "LUAD"

p<-pheatmap(plot,cluster_cols = F,cluster_rows = F,show_colnames = T,
            show_rownames = T,display_numbers = pp,
            breaks = seq(-1,1, length.out = 10),
            color = colorRampPalette(c("blue",'white','red'))(10),
            cellwidth = 40,cellheight = 20,fontsize = 15,
            fontsize_number = 15,angle_col = "45"
)

save_plot(p,filename = "10_TIMER/LUAD/corr_heatmap",style = "x",width = 6,height = 15)
