# Supplementary material for: Pan-cancer analysis of CHRDL1 expression and its mechanistic role in inhibiting EMT via the TGF-β pathway in lung adenocarcinoma
Source: Front Cell Dev Biol. 2025 Mar 31;13:1557761. doi: 10.3389/fcell.2025.1557761 (PMC11994622; doi:10.3389/fcell.2025.1557761)
Supplement: Supplementary file 1 [file DataSheet1.zip › BJTC-658-6-Rode-11.4/T_cell_inflamed_score.R]

setwd("/data/nas3/mating/workspace/07_BJTC-658-6/")
dir.create("14_Tcell_inflamed_score")

library(data.table)

save_plot <- function(p,filename,style,width=8,height=6){
  if(style=="g"){
    ggsave(filename = paste0(filename,".pdf"),p,width = width,height = height)
    ggsave(filename = paste0(filename,".png"),p,width = width,height = height,dpi = 300)
  }else{
    pdf(file = paste0(filename,".pdf"),width = width,height = height,family = "Times")
    print(p,newpage = F)
    # p
    dev.off()
    png(filename = paste0(filename,".png"),width = width,height = height,units = "in",res = 600,family = "Times")
    print(p,newpage = F)
    # p
    dev.off()
  }
}


T_gene <- fread("14_Tcell_inflamed_score/T_inflamed_Gene_coef.csv",data.table = F)

exppancar<- fread("00_rawdata/tcga_RSEM_gene_fpkm_pross.gz",data.table = F,nThread = 8)

exp_TGene <- exppancar %>% filter(gene %in% T_gene$`Variable in Pancancer T cell inflamed score`)
exp_TGene<- exp_TGene[,-1]
exp_TGene<- exp_TGene %>% column_to_rownames("gene")

sample <- fread("00_rawdata/Pancer_TCGA_sampleinfo.csv.gz",data.table = F)
sample <- sample %>% column_to_rownames("V1")
sample <- sample %>% filter(Cancer=="LUAD")

Group <- ifelse(as.numeric(str_sub(rownames(sample), 
                                   14, 15)) < 10, "Tumor", "Normal")
Tumor <- sample[Group=="Tumor",]

inn<- intersect(rownames(Tumor),colnames(exp_TGene))

exp_TGene<- exp_TGene[,inn]
Tumors<- Tumor[inn,]


exp_d<- t(exp_TGene) %>% as.data.frame()

r<-psych::corr.test(exp_d,method = "spearman")
R<- r$r
P <- r$p
library(corrplot)
pdf("14_Tcell_inflamed_score/T_Gene_expression_corr.pdf",width = 8,height = 6,family = "Times")
corrplot(R,method = "pie",type = "upper",
                   order = 'FPC',
                   cl.pos = 'r', col =rev( COL2('PiYG')),addCoef.col = 'black',number.cex = 0.6,
         tl.col = 'black')
dev.off()

png("14_Tcell_inflamed_score/T_Gene_expression_corr.png",width = 8,height = 6,family = "Times",units = "in",res = 600)
corrplot(R,method = "pie",type = "upper",
         order = 'FPC',
         cl.pos = 'r', col =rev( COL2('PiYG')),addCoef.col = 'black',number.cex = 0.6,
         tl.col = 'black')
dev.off()

fwrite(as.data.frame(R),file = "14_Tcell_inflamed_score/T_Gene_expression_corr_R.csv",row.names = T)
fwrite(as.data.frame(P),file = "14_Tcell_inflamed_score/T_Gene_expression_corr_P.csv",row.names = T)

identical(rownames(exp_d),rownames(Tumors))

exp_d<- exp_d[,T_gene$`Variable in Pancancer T cell inflamed score`]

Tumors$T_cell_inflamed_score<- exp_d$CCL5*T_gene$coefficients[1]+
                                       exp_d$CD27*T_gene$coefficients[2]+
                                       exp_d$CD274*T_gene$coefficients[3]+
                                       exp_d$CD276*T_gene$coefficients[4]+
                                       exp_d$CD8A*T_gene$coefficients[5]+
                                       exp_d$CMKLR1*T_gene$coefficients[6]+
                                       exp_d$CXCL9*T_gene$coefficients[7]+
                                       exp_d$CXCR6*T_gene$coefficients[8]+
                                       exp_d$`HLA-DQA1`*T_gene$coefficients[9]+
                                       exp_d$`HLA-DRB1`*T_gene$coefficients[10]+
                                       exp_d$`HLA-E`*T_gene$coefficients[14]+
                                       exp_d$IDO1*T_gene$coefficients[12]+
                                       exp_d$LAG3*T_gene$coefficients[13]+
                                       exp_d$NKG7*T_gene$coefficients[14]+
                                       exp_d$PDCD1LG2*T_gene$coefficients[15]+
                                       exp_d$PSMB10*T_gene$coefficients[16]+
                                       exp_d$STAT1*T_gene$coefficients[17]+
                                       exp_d$TIGIT*T_gene$coefficients[18]

exp_CHRDL1<- exppancar %>% filter(gene=="CHRDL1")
exp_CHRDL1<- exp_CHRDL1[,-1]
exp_CHRDL1<- exp_CHRDL1 %>% column_to_rownames("gene")
exp_CHRDL1<- exp_CHRDL1[,rownames(Tumors)]
Tumors$CHRDL1<- exp_CHRDL1[1,] %>% as.numeric()

p<-ggplot(data=Tumors, aes(x=CHRDL1, y=T_cell_inflamed_score))+
  geom_point(color="red")+
  stat_smooth(method="lm",se=T,color="red",fill="#E31A1C",alpha=0.3)+
  geom_rug(color="#E31A1C")+
  stat_cor(data=Tumors, method = "spearman")+
labs(x = "CHRDL1 Expression Level (log2 fpkm)",y="T cell Inflamed Score"
  )+
  theme_bw()
p
save_plot(p,filename = "14_Tcell_inflamed_score/Tcell_inflamed_score_CHRDL1_expression_corr_scatterplot",style = "x")
