# Supplementary material for: Pan-cancer analysis of CHRDL1 expression and its mechanistic role in inhibiting EMT via the TGF-β pathway in lung adenocarcinoma
Source: Front Cell Dev Biol. 2025 Mar 31;13:1557761. doi: 10.3389/fcell.2025.1557761 (PMC11994622; doi:10.3389/fcell.2025.1557761)
Supplement: Supplementary file 2 [file DataSheet2.zip]

Archive with 4 entries (3 files):
- Supplementary figures and tables/
- Supplementary figures and tables/Supplementary Figures Final.docx
- Supplementary figures and tables/Supplementary table 1-4.xlsx
- Supplementary figures and tables/WB figure Final.pdf
