# Supplementary material for: Pan-cancer analysis of CHRDL1 expression and its mechanistic role in inhibiting EMT via the TGF-β pathway in lung adenocarcinoma
Source: Front Cell Dev Biol. 2025 Mar 31;13:1557761. doi: 10.3389/fcell.2025.1557761 (PMC11994622; doi:10.3389/fcell.2025.1557761)
Supplement: Supplementary file 2 [file DataSheet2.zip › Supplementary figures and tables/Supplementary table 1-4.xlsx]

## Sheet: Supplementary table 1 
Table of Abbreviations for Different Types of Cancer
bladder urothelial carcinoma	BLCA
lung adenocarcinoma	LUAD
breast invasive carcinoma	BRCA
cervical squamous cell carcinoma and endocervical adenocarcinoma	CESC
cholangiocarcinoma	CHOL
colon adenocarcinoma	COAD
esophageal carcinoma	ESCA
glioblastoma multiforme	GBM
head and neck cancer	HNSC
kidney chromophobe	KICH
kidney renal clear cell carcinoma	KIRC
kidney renal papillary cell carcinoma	KIRP
brain lower grade glioma	LGG
liver hepatocellular carcinoma	LIHC
lung squamous cell carcinoma	LUSC
pancreatic adenocarcinoma	PAAD
pheochromocytoma and paraganglioma	PCPG
prostate adenocarcinoma	PRAD
rectum adenocarcinoma	READ
stomach adenocarcinoma	STAD
thyroid carcinoma	THCA
uterine corpus endometrial carcinoma	UCEC
Glioblastoma and Lower - Grade Glioma	GBMLGG
Kidney - Pancreatic Cancer	KIPAN
Stomach and Esophageal Cancer	STES
lymphoid neoplasm diffuse large B-cell lymphoma	DLBC
acute myeloid leukemia	LAML
Mesothelioma	MESO
ovarian serous cystadenocarcinoma	OV
sarcoma	SARC
skin cutaneous melanoma	SKCM
testicular germ cell tumors	TGCT
thymoma	THYM
uterine carcinosarcoma	UCS
uveal melanoma	UVM
adrenocortical carcinoma	ACC

## Sheet: Supplementary table 2
List of immune modulators
ID
TAP2
CCL3
CCL4
TNFSF9
CD86
CCL8
TNFRSF18
CXCL10
TNFSF13B
PVR
CCL26
IL2RA
TAP1
CD80
CCL7
CCL13
CCR5
CD70
CXCL11
HLA-DRB1
CCL18
CCL5
CCL15
CCR1
CXCL9
HLA-DQB1
NT5E
CXCL16
HLA-DRA
CXCL5
HLA-DPA1
HLA-DPB1
HLA-DQA1
IL6
CXCL1
CCL2
CXCL2
HLA-DMB
TNFRSF9
HLA-F
HLA-A
HLA-B
TNFSF14
CXCL3
CCL24
ICOS
B2M
TNFSF15
CCL23
CXCL13
TNFSF4
TNFRSF8
CXCR6
CCR7
CXCL8
CCL20
HLA-DOB
CXCL12
CCL11
CXCR3
CD48
TNFRSF4
ENTPD1
TAPBP
CCR2
XCL2
CXCL17
IL6R
TNFRSF14
HLA-E
HLA-C
CD276
HLA-DQA2
CXCR4
HLA-DOA
CCL17
MICB
CXCR2
LTA
HLA-G
CCL21
CD28
CXCR1
HLA-DMA
CD27
CCL28
KLRC1
CCR8
CX3CL1
CXCL6
ULBP1
TNFSF18
CXCL14
BTNL2
CCL25
CCR3
ICOSLG
XCR1
RAET1E
HHLA2
TNFSF13
CCL1
CD40
CCL19
TNFRSF25
CCL22
CCR4
CCR10
TNFRSF17
CCR6
CX3CR1
CCL14
CD40LG
XCL1
CCR9
KLRK1
TNFRSF13B
TMIGD2
TNFRSF13C
CXCR5
CCL16
CCL27

## Sheet: Supplementary table 3
Correlations between CHRDL1 and immune modulators in various tumors
project	TAP2	CCL3	CCL4	TNFSF9	CD86	CCL8	TNFRSF18	CXCL10	TNFSF13B	PVR	CCL26	IL2RA	TAP1	CD80	CCL7	CCL13	CCR5	CD70	CXCL11	HLA.DRB1	CCL18	CCL5	CCL15	CCR1	CXCL9	HLA.DQB1	NT5E	CXCL16	HLA.DRA	CXCL5	HLA.DPA1	HLA.DPB1	HLA.DQA1	IL6	CXCL1	CCL2	CXCL2	HLA.DMB	TNFRSF9	HLA.F	HLA.A	HLA.B	TNFSF14	CXCL3	CCL24	ICOS	B2M	TNFSF15	CCL23
UVM	0.033	0.177	0.236	-0.029	0.224	0.106	0.188	0.235	0.262	0.109	0.248	0.026	0.128	-0.054	0.01	0.061	0.222	-0.023	0.128	0.188	0.089	0.092	-0.143	0.197	0.219	0.096	0.255	0.128	0.225	0.364	0.151	0.13	0.178	0.326	0.293	0.283	0.261	0.172	0.162	0.135	0.089	0.15	0.237	0.201	0.042	0.218	0.27	0.319	0.186
UCS	0.359	-0.643	-0.052	-0.504	-0.251	-0.561	-0.632	-0.597	-0.359	0.272	0.474	-0.23	0.23	-0.479	-0.63	-0.191	0.057	-0.367	-0.572	0.156	-0.562	-0.127	0.165	-0.191	-0.301	-0.07	0.797	-0.348	0.025	-0.579	0.282	0.119	0.037	-0.077	-0.579	-0.475	0.169	-0.149	-0.511	0.498	-0.012	0.178	0.565	-0.443	-0.11	-0.022	0.38	-0.53	0.741
UCEC	0.079	-0.574	-0.187	-0.354	-0.271	-0.421	-0.627	-0.513	-0.352	0.11	0.544	-0.369	-0.141	-0.291	-0.465	-0.057	-0.236	-0.273	-0.472	-0.169	-0.597	-0.34	0.125	-0.212	-0.397	-0.336	0.578	-0.515	-0.219	-0.446	0.083	-0.062	-0.1	0.096	-0.406	-0.11	0.035	-0.511	-0.568	0.238	-0.323	-0.199	0.194	-0.348	-0.224	-0.261	0.017	-0.517	0.701
THYM	0.465	0.107	-0.038	0.149	0.134	0.58	0.181	0.61	-0.337	0.554	0.488	0.213	0.188	0.331	0.197	0.582	0.264	0.168	0.618	0.442	0.536	-0.124	0.054	-0.315	0.659	0.45	0.467	-0.09	0.434	-0.073	0.43	0.509	0.408	0.412	-0.002	0.704	0.444	0.459	0.222	-0.01	0.036	-0.159	-0.384	0.534	0.028	0.461	0.241	0.514	0.101
THCA	0.484	-0.27	0.153	-0.044	-0.197	0.23	-0.125	-0.14	0.514	0.636	-0.019	0.358	0.06	0.356	-0.267	-0.072	-0.02	-0.142	-0.154	-0.085	-0.307	0.102	-0.101	-0.174	0.093	-0.236	-0.055	-0.443	-0.219	-0.227	-0.141	-0.206	-0.167	0.555	0.436	0.574	0.143	-0.454	-0.178	0.275	-0.317	-0.142	0.555	0.321	0.147	0.29	-0.249	-0.441	0.487
TGCT	-0.076	-0.319	-0.418	-0.057	-0.321	-0.331	-0.332	-0.363	-0.244	-0.212	-0.284	-0.271	-0.061	-0.387	-0.14	-0.095	-0.278	-0.401	-0.351	-0.223	-0.467	-0.34	0.057	-0.228	-0.325	-0.333	0.694	0.184	-0.202	0.417	-0.202	-0.165	-0.252	-0.376	0.141	-0.117	0.494	-0.206	-0.333	-0.212	-0.106	-0.14	0.094	0.427	-0.226	-0.327	-0.064	-0.175	0.317
STAD	-0.218	-0.204	-0.093	-0.118	-0.003	-0.016	-0.234	-0.23	-0.006	-0.195	0.076	-0.056	-0.294	-0.161	-0.16	0.243	0.037	-0.148	-0.257	-0.076	-0.211	-0.047	-0.301	0.092	-0.182	-0.103	0.116	-0.32	-0.072	-0.338	-0.008	0.054	0.005	0.258	-0.436	0.41	-0.248	-0.06	-0.139	-0.146	-0.233	-0.221	0.336	-0.465	-0.167	-0.132	-0.123	-0.224	0.522
SKCM	-0.354	-0.266	-0.215	-0.355	-0.129	-0.166	0.335	-0.281	-0.163	-0.334	0.31	-0.165	-0.143	-0.173	-0.315	0.248	-0.201	-0.008	-0.28	-0.031	-0.298	-0.239	-0.061	-0.155	-0.207	0.012	0.16	0.119	-0.025	-0.131	-0.066	-0.089	-0.048	0.166	-0.244	-0.032	0.269	-0.001	-0.358	-0.051	-0.316	-0.046	0.27	0.034	0.245	-0.165	-0.067	0.049	0.349
SARC	-0.015	-0.042	-0.001	-0.071	-0.131	0.077	-0.148	0.121	-0.056	-0.003	-0.089	-0.052	0.18	-0.091	-0.077	0.046	0.066	-0.094	0.139	-0.108	-0.048	0.054	-0.026	-0.108	0.117	-0.067	-0.013	-0.118	-0.066	-0.107	-0.034	-0.03	-0.025	-0.013	-0.042	0.082	0.107	-0.07	-0.21	0.166	0.038	0.022	0.171	-0.149	0.147	0.057	0.165	0.039	-0.015
READ	-0.468	-0.363	-0.374	-0.206	-0.078	-0.143	-0.478	-0.491	-0.101	-0.344	-0.058	-0.293	-0.57	-0.435	-0.12	-0.166	-0.395	-0.227	-0.474	-0.031	-0.296	-0.481	-0.645	0.078	-0.528	-0.138	0.193	-0.608	-0.266	-0.369	-0.087	-0.003	-0.257	0.475	-0.608	0.586	-0.069	-0.235	-0.545	-0.482	-0.637	-0.585	0.495	-0.623	-0.695	-0.505	-0.471	0.027	0.369
PRAD	0.097	0.026	0.284	0.092	0.319	0.16	-0.205	-0.097	0.27	0.059	0.305	0.186	0.092	0.158	0.073	0.34	0.31	0.085	-0.166	0.25	-0.189	0.258	0.106	0.334	-0.013	0.127	0.819	0.098	0.271	0.307	0.376	0.305	0.225	0.331	0.28	0.247	0.292	-0.026	0.115	0.234	0.249	0.1	0.367	0.226	0.123	0.153	0.286	0.246	0.449
PCPG	0.089	0.154	0.159	0.199	0.194	0.131	0.037	0.166	0.141	0.18	0.32	0.169	-0.053	0.076	0.149	0.347	0.29	0.166	0.132	0.194	-0.035	0.149	0.167	0.2	0.132	-0.053	0.093	0.264	0.288	0.332	0.182	0.177	0.186	0.105	0.242	0.259	0.27	0.298	0.16	-0.099	-0.096	-0.061	0.258	0.249	0.252	0.184	0.007	0.119	0.321
PAAD	0.334	0.448	0.562	0.285	0.554	0.449	0.368	0.416	0.496	0.278	0.34	0.51	0.357	0.452	0.333	0.436	0.583	0.323	0.259	0.476	0.417	0.537	0.321	0.579	0.48	0.367	0.368	0.352	0.538	0.356	0.545	0.555	0.495	0.478	0.341	0.454	0.156	0.52	0.436	0.341	0.334	0.383	0.398	0.316	0.294	0.551	0.432	0.366	0.553
OV	0.103	0.12	0.116	0.109	0.176	0.085	-0.031	0.077	0.191	0.137	0.067	0.191	0.065	0.138	0.062	0.119	0.177	0.136	0.081	0.141	0.054	0.097	0.018	0.192	0.13	0.106	0.167	0.149	0.152	0.085	0.171	0.162	0.172	0.161	0.064	0.126	0.14	0.063	0.113	0.058	0.097	0.117	0.115	0.069	-0.036	0.148	0.126	0.16	0.071
MESO	0.245	0.105	0.148	0.021	0.24	0.101	0.185	0.096	0.22	0.041	-0.067	0.047	0.235	0.082	0.295	-0.024	0.293	-0.013	0.023	0.059	0.022	0.199	-0.027	0.259	0.114	0.058	-0.255	0.174	0.157	0.1	0.128	0.079	0.071	0.123	0.233	0.084	0.103	0.128	0.217	0.172	0.148	0.14	0.374	-0.019	0.041	0.142	0.307	-0.016	0.112
LUSC	0.233	0.265	0.386	0.087	0.338	-0.108	-0.532	-0.288	0.551	0.362	-0.393	-0.025	0.132	0.602	-0.269	0.388	0.244	-0.099	-0.177	0.521	0.24	0.152	0.681	0.469	-0.214	0.412	0.107	0.58	0.459	0.357	0.578	0.533	0.298	0.363	-0.222	0.455	0.641	0.483	-0.358	0.665	0.27	0.591	0.73	0.584	0.313	0.392	0.457	0.294	0.807
LUAD	0.248	0.174	0.289	0.047	0.139	-0.215	-0.248	-0.308	0.273	0.246	0.017	-0.122	0.099	0.472	-0.409	0.05	-0.047	-0.082	-0.24	0.21	0.116	0.074	0.431	0.198	-0.298	0.133	-0.345	0.207	0.087	0.155	0.201	0.175	0.089	0.467	0.077	0.355	0.44	0.087	-0.435	0.474	-0.082	0.361	0.527	0.526	0.35	0.261	0.295	-0.205	0.754
LIHC	-0.059	0.143	0.288	0.121	0.167	-0.102	0.073	-0.083	0.375	0.042	0.157	0.159	-0.018	0.238	0.159	0.076	0.224	0.085	-0.056	0.073	0.02	0.139	-0.297	0.246	-0.057	-0.016	0.005	0.113	0.075	0.353	0.121	0.098	0.077	0.415	0.385	0.469	0.34	0.054	0.05	-0.041	-0.141	-0.03	0.272	0.401	0	0.158	0.016	0.145	0.437
LGG	0.086	0.137	0.1	0.027	0.005	0.025	0.078	0.044	0.117	0.073	-0.057	-0.042	0.104	-0.071	0.016	0.08	-0.048	-0.042	-0.061	-0.061	0.005	-0.1	-0.02	0.055	0.022	-0.092	0.51	0.076	-0.039	0.256	-0.098	-0.138	-0.05	-0.049	0.016	0.029	0.013	-0.052	0.02	0.021	0.069	-0.054	-0.133	0.079	0.053	-0.01	0.073	0.187	-0.011
LAML	0.351	0.332	0.521	-0.384	0.266	0.44	0.321	0.249	0.337	-0.066	-0.405	0.395	0.438	-0.255	0.104	0.344	0.365	-0.118	-0.265	0.407	0.538	0.38	0.313	0.299	0.554	0.382	0.425	0.305	0.427	0.371	0.419	0.431	0.405	-0.187	0.116	0.005	0.109	0.4	0.226	0.455	0.348	0.394	0.282	-0.205	-0.392	0.51	0.381	0.363	0.262
KIRP	0.071	-0.041	0.066	-0.235	-0.02	0.305	0.035	0.303	0.094	0.147	0.307	0.237	-0.064	0.095	0.104	0.286	0.027	-0.056	0.27	0.086	-0.181	0.037	-0.066	0.176	0.287	0.01	0.145	-0.151	0.077	-0.068	0.092	0.052	0.143	0.406	0.074	0.186	0.135	0.054	0.131	-0.091	-0.168	-0.097	0.151	0.05	0.111	0.139	0.074	0.225	0.343
KIRC	-0.14	-0.074	-0.151	-0.213	-0.081	0.107	-0.099	-0.21	-0.043	0.182	0.402	0.114	-0.235	-0.087	0.257	0.384	-0.137	-0.242	-0.228	-0.161	-0.047	-0.18	-0.051	0.099	-0.187	-0.244	0.097	0.016	-0.146	-0.009	-0.148	-0.163	-0.111	0.312	0.193	-0.004	0.037	-0.065	-0.121	-0.335	-0.233	-0.313	-0.069	0.083	0.117	-0.1	-0.201	0.337	0.33
KICH	0.543	0.182	0.251	0.641	0.197	0.314	0.235	0.032	0.407	-0.239	0.669	0.352	0.351	0.127	0.513	0.594	0.187	0.567	0.05	0.437	-0.262	0.108	0.69	0.418	0.173	0.133	0.726	0.492	0.387	0.475	0.289	0.298	0.317	0.547	0.794	0.66	0.749	0.321	0.372	0.257	0.213	-0.035	0.347	0.708	0.236	0.321	-0.246	0.003	0.688
HNSC	-0.08	0.04	0.206	-0.145	0.289	0.198	-0.027	0.066	0.323	-0.17	-0.03	0.344	0.006	0.179	0.089	0.214	0.414	0.015	0.007	0.291	0.368	0.116	0.23	0.389	0.219	0.186	-0.116	0.275	0.358	-0.078	0.389	0.395	0.362	0.205	-0.135	0.513	0.064	0.357	0.277	-0.062	-0.05	-0.017	0.311	-0.058	0.264	0.244	0.06	0.416	0.475
GBM	-0.025	0.078	0.023	0.005	-0.056	-0.017	0.067	-0.01	0.082	0.031	-0.137	-0.092	-0.016	-0.101	-0.064	0.034	-0.098	-0.109	-0.107	-0.115	-0.054	-0.178	-0.048	0.016	-0.089	-0.124	0.505	-0.016	-0.113	0.155	-0.198	-0.232	-0.13	-0.022	-0.02	-0.024	-0.042	-0.116	-0.079	0.013	-0.033	-0.174	-0.149	0.023	0.001	-0.069	-0.034	0.148	-0.012
ESCA	-0.559	-0.298	-0.3	-0.595	-0.161	-0.111	-0.665	-0.579	-0.252	-0.002	-0.007	-0.131	-0.511	-0.397	-0.271	0.133	-0.221	-0.305	-0.506	0.045	0.014	-0.393	-0.25	0.27	-0.509	-0.249	0.148	-0.732	-0.18	-0.419	-0.008	0.102	-0.216	0.218	-0.651	0.289	0.167	-0.108	-0.577	-0.003	-0.303	-0.317	0.3	-0.394	-0.559	-0.594	-0.201	-0.691	0.503
DLBC	0.482	0.315	0.304	0.352	0.461	0.337	0.391	0.489	0.121	0.306	0.283	0.49	0.451	0.421	0.267	0.392	0.244	0.402	0.395	0.467	0.439	0.181	0.222	0.038	0.484	0.403	0.492	0.018	0.496	0.051	0.455	0.491	0.434	0.445	-0.018	0.546	0.362	0.494	0.456	0.416	0.382	0.316	-0.075	0.301	0.142	0.228	0.392	0.392	0.228
COAD	-0.423	-0.444	-0.381	-0.459	-0.009	0.105	-0.236	-0.537	-0.014	-0.512	-0.213	-0.166	-0.589	-0.403	-0.127	0.142	-0.241	-0.282	-0.604	-0.078	-0.306	-0.333	-0.564	0.097	-0.514	-0.182	0.04	-0.647	-0.202	-0.544	0	0.071	-0.169	0.355	-0.67	0.677	-0.225	-0.107	-0.552	-0.361	-0.53	-0.456	0.602	-0.704	-0.676	-0.378	-0.362	-0.265	0.578
CHOL	0.245	0.382	0.507	0.194	0.523	0.402	0.244	0.452	0.573	-0.018	0.26	0.493	0.247	0.31	0.475	0.414	0.62	0.36	0.423	0.388	0.472	0.42	-0.2	0.546	0.505	0.334	-0.087	0.115	0.497	0.35	0.541	0.427	0.621	0.571	0.185	0.441	0.135	0.279	0.521	0.219	0.139	0.233	0.238	0.243	0.305	0.524	0.21	0.08	0.403
CESC	-0.14	-0.236	-0.087	-0.181	0.077	-0.139	-0.067	-0.053	0.03	-0.124	0.09	0.036	-0.125	0.049	-0.081	0.012	0.077	-0.132	-0.046	-0.05	-0.159	-0.086	0.099	0.113	0.04	-0.055	0.184	-0.135	-0.024	0.006	0.004	0.03	0.058	-0.045	-0.242	0.176	-0.122	0.021	0.012	-0.134	-0.099	-0.106	-0.01	-0.194	0.132	0.003	-0.013	0.184	0.311
BRCA	0.014	0.001	0.098	0.053	-0.135	0.084	-0.389	-0.359	-0.101	0.035	0.145	0.054	-0.194	-0.308	-0.249	0.474	-0.075	-0.05	-0.324	0.028	0.138	-0.004	0.11	-0.028	-0.166	-0.065	0.471	-0.048	0.023	0.322	0.086	0.058	-0.049	0.687	0.439	0.313	0.701	0.028	-0.238	0.187	-0.104	-0.051	0.523	0.542	0.537	-0.037	0.007	-0.052	0.717
BLCA	-0.033	0.22	0.287	0.129	0.331	0.281	0.076	0.057	0.298	0.043	0.424	0.323	0.042	0.147	0.23	0.284	0.315	0.203	0.042	0.334	0.217	0.225	-0.002	0.297	0.197	0.248	0.195	0.156	0.324	0.032	0.358	0.399	0.358	0.442	-0.079	0.495	0.287	0.328	0.212	0.087	0.05	0.085	0.348	0.087	0.265	0.199	0.091	0.013	0.531
ACC	0.398	-0.041	0.18	-0.515	0.164	0.491	0.002	-0.038	0.08	-0.176	0.346	0.449	0.305	0.167	0.275	0.594	0.349	-0.261	-0.319	0.197	0.248	0.141	0.511	0.493	-0.219	-0.015	0.227	0.382	0.19	0.259	0.178	0.211	0.124	0.436	0.598	0.706	0.514	0.247	-0.182	0.28	-0.067	0.015	0.565	0.493	0.183	0.203	0.134	0.574	0.597
[truncated: 73 more columns]

## Sheet: Supplementary table 4
Correlations between CHRDL1 and immune cycle activity scores
	Step1 Release of cancer cell antigens	Step2 Cancer antigen presentation	Step3 Priming and activation	Step4 B cell recruiting	Step4 Basophil recruiting	Step4 CD4 T cell recruiting	Step4 CD8 T cell recruiting	Step4 Dendritic cell recruiting	Step4 Eosinophil recruiting	Step4 Macrophage recruiting	Step4 MDSC recruiting	Step4 Monocyte recruiting	Step4 Neutrophil recruiting	Step4 NK cell recruiting	Step4 T cell recruiting	Step4 TH1 cell recruiting	Step4 Th17 cell recruiting	Step4 Th2 cell recruiting	Step4 TH22 cell recruiting	Step4 Treg cell recruiting	Step5 Infiltration of immune cells into tumors	Step6 Recognition of cancer cells by T cells	Step7 Killing of cancer cells	CHRDL1
Step1 Release of cancer cell antigens	1	0.324	0.259	0.113	0.275	0.131	0.368	0.319	0.365	0.37	0.176	0.345	0.154	0.362	0.286	0.323	0.201	0.173	0.141	0.096	0.216	0.309	0.368	-0.091
Step2 Cancer antigen presentation	0.324	1	0.697	0.236	0.236	0.523	0.581	0.617	0.262	0.654	0.26	0.444	0.216	0.578	0.586	0.454	0.416	0.465	0.059	0.473	0.436	0.576	0.552	0.472
Step3 Priming and activation	0.259	0.697	1	0.593	0.232	0.504	0.787	0.822	0.328	0.743	0.062	0.386	0.158	0.804	0.84	0.759	0.468	0.402	0.13	0.487	0.466	0.893	0.76	0.251
Step4 B cell recruiting	0.113	0.236	0.593	1	0.075	0.362	0.492	0.553	0.142	0.344	-0.18	0.039	0.006	0.498	0.716	0.535	0.302	0.241	0.109	0.299	0.13	0.627	0.431	0
Step4 Basophil recruiting	0.275	0.236	0.232	0.075	1	-0.058	0.145	0.229	0.818	0.222	0.376	0.162	0.246	0.154	0.13	0.107	0.201	0.131	0.116	0.122	0.128	0.186	0.258	-0.03
Step4 CD4 T cell recruiting	0.131	0.523	0.504	0.362	-0.058	1	0.545	0.488	-0.012	0.405	-0.115	0.456	0.008	0.518	0.658	0.378	0.262	0.616	-0.025	0.581	0.366	0.409	0.327	0.435
Step4 CD8 T cell recruiting	0.368	0.581	0.787	0.492	0.145	0.545	1	0.74	0.267	0.725	-0.021	0.463	0.17	0.932	0.83	0.907	0.497	0.325	0.308	0.383	0.452	0.761	0.728	0.092
Step4 Dendritic cell recruiting	0.319	0.617	0.822	0.553	0.229	0.488	0.74	1	0.306	0.833	0.097	0.374	0.222	0.831	0.917	0.716	0.451	0.328	0.102	0.352	0.477	0.734	0.736	0.251
Step4 Eosinophil recruiting	0.365	0.262	0.328	0.142	0.818	-0.012	0.267	0.306	1	0.338	0.318	0.293	0.254	0.274	0.23	0.243	0.297	0.124	0.142	0.141	0.19	0.336	0.418	-0.101
Step4 Macrophage recruiting	0.37	0.654	0.743	0.344	0.222	0.405	0.725	0.833	0.338	1	0.117	0.604	0.289	0.826	0.764	0.668	0.413	0.255	0.119	0.295	0.528	0.67	0.788	0.214
Step4 MDSC recruiting	0.176	0.26	0.062	-0.18	0.376	-0.115	-0.021	0.097	0.318	0.117	1	0.118	0.589	-0.038	-0.069	-0.112	0.243	0.005	0.189	-0.053	0.068	-0.007	0.159	0.099
Step4 Monocyte recruiting	0.345	0.444	0.386	0.039	0.162	0.456	0.463	0.374	0.293	0.604	0.118	1	0.273	0.479	0.398	0.312	0.274	0.371	0.12	0.345	0.428	0.368	0.504	0.131
Step4 Neutrophil recruiting	0.154	0.216	0.158	0.006	0.246	0.008	0.17	0.222	0.254	0.289	0.589	0.273	1	0.127	0.121	0.02	0.427	0.056	0.422	0.038	0.173	0.159	0.328	0.036
Step4 NK cell recruiting	0.362	0.578	0.804	0.498	0.154	0.518	0.932	0.831	0.274	0.826	-0.038	0.479	0.127	1	0.887	0.931	0.351	0.27	0.084	0.347	0.493	0.763	0.765	0.128
Step4 T cell recruiting	0.286	0.586	0.84	0.716	0.13	0.658	0.83	0.917	0.23	0.764	-0.069	0.398	0.121	0.887	1	0.8	0.422	0.401	0.089	0.445	0.45	0.784	0.707	0.23
Step4 TH1 cell recruiting	0.323	0.454	0.759	0.535	0.107	0.378	0.907	0.716	0.243	0.668	-0.112	0.312	0.02	0.931	0.8	1	0.286	0.158	0.064	0.271	0.383	0.756	0.697	0.01
Step4 Th17 cell recruiting	0.201	0.416	0.468	0.302	0.201	0.262	0.497	0.451	0.297	0.413	0.243	0.274	0.427	0.351	0.422	0.286	1	0.257	0.68	0.271	0.236	0.435	0.462	0.196
Step4 Th2 cell recruiting	0.173	0.465	0.402	0.241	0.131	0.616	0.325	0.328	0.124	0.255	0.005	0.371	0.056	0.27	0.401	0.158	0.257	1	0.146	0.808	0.216	0.323	0.167	0.232
Step4 TH22 cell recruiting	0.141	0.059	0.13	0.109	0.116	-0.025	0.308	0.102	0.142	0.119	0.189	0.12	0.422	0.084	0.089	0.064	0.68	0.146	1	0.092	-0.01	0.2	0.169	-0.204
Step4 Treg cell recruiting	0.096	0.473	0.487	0.299	0.122	0.581	0.383	0.352	0.141	0.295	-0.053	0.345	0.038	0.347	0.445	0.271	0.271	0.808	0.092	1	0.256	0.444	0.306	0.246
Step5 Infiltration of immune cells into tumors	0.216	0.436	0.466	0.13	0.128	0.366	0.452	0.477	0.19	0.528	0.068	0.428	0.173	0.493	0.45	0.383	0.236	0.216	-0.01	0.256	1	0.365	0.46	0.237
Step6 Recognition of cancer cells by T cells	0.309	0.576	0.893	0.627	0.186	0.409	0.761	0.734	0.336	0.67	-0.007	0.368	0.159	0.763	0.784	0.756	0.435	0.323	0.2	0.444	0.365	1	0.74	0.075
Step7 Killing of cancer cells	0.368	0.552	0.76	0.431	0.258	0.327	0.728	0.736	0.418	0.788	0.159	0.504	0.328	0.765	0.707	0.697	0.462	0.167	0.169	0.306	0.46	0.74	1	0.109
CHRDL1	-0.091	0.472	0.251	0	-0.03	0.435	0.092	0.251	-0.101	0.214	0.099	0.131	0.036	0.128	0.23	0.01	0.196	0.232	-0.204	0.246	0.237	0.075	0.109	1
